# Supplementary material for: catena-Poly[[diaqua­calcium(II)]-di-μ-2-chloro­nicotinato]
Source: Acta Crystallogr Sect E Struct Rep Online. 2009 Jan 10;65(Pt 2):m167–8. doi: 10.1107/S1600536808044267 (PMC2968257; doi:10.1107/S1600536808044267)
Supplement: Supplementary file 1 [file e-65-0m167-sup1.cif]

##############################################################################
###                                                                        ###
###        Electronic paper (Acta Crystallographica Section E)             ###
###                                                                        ###
##############################################################################
#                                                                            #
# This CIF contains the data in a paper accepted for publication in Acta     #
# Crystallographica Section E. It conforms to the requirements of Notes      #
# for Authors for Section E, and has been peer reviewed under the auspices   #
# of the IUCr Commission on Journals.                                        #
#                                                                            #
# Full details of the Crystallographic Information File format               #
# are given in the paper "The Crystallographic Information File (CIF):       #
# a New Standard Archive File for Crystallography" by S. R. Hall, F. H.      #
# Allen and I. D. Brown [Acta Cryst. (1991), A47, 655-685].                  #
#                                                                            #
# The current version of the core CIF dictionary is obtainable from          #
# ftp://ftp.iucr.org/pub/cif_core.dic. The current version number is 2.4.    #
#                                                                            #
# Software is freely available for graphical display of the structure(s) in  #
# this CIF.  For information consult the CIF home page http://www.iucr.org/  #
# cif/home.html                                                              #
#                                                                            #
# This file may be used for bona fide research purposes within the           #
# scientific community so long as proper attribution is given to the journal # 
# article from which it was obtained.                                        #
#                                                                            #
##############################################################################
                                             
data_I
_audit_creation_method     SHELXL97
_chemical_name_systematic
;
<i>catena</i>-Poly[[diaquacalcium(II)]-di-\m-2-chloronicotinato]
;
_chemical_name_common     ?
_chemical_formula_moiety     'C12 H10 Ca Cl2 N2 O6'
_chemical_formula_sum     'C12 H10 Ca Cl2 N2 O6'
_chemical_formula_iupac     '[Ca (C6 H3 Cl N O2)2 (H2 O)2]'
_chemical_formula_weight     389.20
_chemical_melting_point     ?
_symmetry_cell_setting     triclinic
_symmetry_space_group_name_H-M     'P -1'
_symmetry_space_group_name_Hall     '-P 1'
loop_
    _symmetry_equiv_pos_as_xyz
    'x, y, z'
    '-x, -y, -z'
_cell_length_a     7.8363(10)
_cell_length_b     10.8421(16)
_cell_length_c     10.8834(16)
_cell_angle_alpha     98.455(2)
_cell_angle_beta     97.6100(10)
_cell_angle_gamma     97.2890(10)
_cell_volume     896.4(2)
_cell_formula_units_Z     2
_cell_measurement_reflns_used     2126
_cell_measurement_theta_min     2.476
_cell_measurement_theta_max     27.582
_cell_measurement_temperature     298(2)
_exptl_crystal_description     block
_exptl_crystal_colour     colourless
_exptl_crystal_size_max     0.48
_exptl_crystal_size_mid     0.40
_exptl_crystal_size_min     0.30
_exptl_crystal_density_diffrn     1.442
_exptl_crystal_density_meas     ?
_exptl_crystal_density_method     'not measured'
_exptl_crystal_F_000     396
_exptl_absorpt_coefficient_mu     0.675
_exptl_absorpt_correction_type     multi-scan
_exptl_absorpt_process_details     '(SADABS; Sheldrick, 1996)'
_exptl_absorpt_correction_T_min     0.7377
_exptl_absorpt_correction_T_max     0.8232
_exptl_special_details
;
;
_diffrn_ambient_temperature     298(2)
_diffrn_radiation_type     MoK\a
_diffrn_radiation_wavelength     0.71073
_diffrn_radiation_source     'fine-focus sealed tube'
_diffrn_radiation_monochromator     graphite
_diffrn_measurement_device_type     'Bruker SMART CCD area-detector'
_diffrn_measurement_method     '\f and \w'
_diffrn_detector_area_resol_mean     ?
_diffrn_reflns_number     4594
_diffrn_reflns_av_R_equivalents     0.0221
_diffrn_reflns_av_sigmaI/netI     0.0471
_diffrn_reflns_theta_min     1.91
_diffrn_reflns_theta_max     25.01
_diffrn_reflns_theta_full     25.01
_diffrn_measured_fraction_theta_max     0.975
_diffrn_measured_fraction_theta_full     0.975
_diffrn_reflns_limit_h_min     -9
_diffrn_reflns_limit_h_max     9
_diffrn_reflns_limit_k_min     -11
_diffrn_reflns_limit_k_max     12
_diffrn_reflns_limit_l_min     -11
_diffrn_reflns_limit_l_max     12
_diffrn_standards_number     ?
_diffrn_standards_interval_count     ?
_diffrn_standards_interval_time     ?
_diffrn_standards_decay_%     ?
_refine_special_details
;
 Refinement of F^2^ against ALL reflections.  The weighted R-factor wR and
 goodness of fit S are based on F^2^, conventional R-factors R are based
 on F, with F set to zero for negative F^2^. The threshold expression of
 F^2^ > 2sigma(F^2^) is used only for calculating R-factors(gt) etc. and is
 not relevant to the choice of reflections for refinement.  R-factors based
 on F^2^ are statistically about twice as large as those based on F, and R-
 factors based on ALL data will be even larger.
;
_reflns_number_total     3074
_reflns_number_gt     2306
_reflns_threshold_expression     I>2\s(I)
_refine_ls_structure_factor_coef     Fsqd
_refine_ls_matrix_type     full
_refine_ls_R_factor_all     0.0624
_refine_ls_R_factor_gt     0.0433
_refine_ls_wR_factor_gt     0.1284
_refine_ls_wR_factor_ref     0.1451
_refine_ls_goodness_of_fit_ref     1.034
_refine_ls_restrained_S_all     1.034
_refine_ls_number_reflns     3074
_refine_ls_number_parameters     208
_refine_ls_number_restraints     0
_refine_ls_hydrogen_treatment     constr
_refine_ls_weighting_scheme     calc
_refine_ls_weighting_details
        'calc w = 1/[\s^2^(Fo^2^)+(0.072P)^2^+0.8771P] where P=(Fo^2^+2Fc^2^)/3'
_atom_sites_solution_hydrogens     geom
_atom_sites_solution_primary     direct
_atom_sites_solution_secondary     difmap
_refine_ls_shift/su_max     0.001
_refine_ls_shift/su_mean     0.000
_refine_diff_density_max     0.468
_refine_diff_density_min     -0.446
_refine_ls_extinction_method     none
_refine_ls_extinction_coef     ?
_refine_ls_abs_structure_Flack     ?
loop_
    _atom_type_symbol
    _atom_type_description
    _atom_type_scat_dispersion_real
    _atom_type_scat_dispersion_imag
    _atom_type_scat_source
    'C' 'C' 0.0033 0.0016
                         'International Tables Vol C Tables 4.2.6.8 and 6.1.1.4'
    'H' 'H' 0.0000 0.0000
                         'International Tables Vol C Tables 4.2.6.8 and 6.1.1.4'
    'N' 'N' 0.0061 0.0033
                         'International Tables Vol C Tables 4.2.6.8 and 6.1.1.4'
    'O' 'O' 0.0106 0.0060
                         'International Tables Vol C Tables 4.2.6.8 and 6.1.1.4'
    'Ca' 'Ca' 0.2262 0.3064
                         'International Tables Vol C Tables 4.2.6.8 and 6.1.1.4'
    'Cl' 'Cl' 0.1484 0.1585
                         'International Tables Vol C Tables 4.2.6.8 and 6.1.1.4'
_computing_data_collection     'SMART (Siemens, 1996)'
_computing_cell_refinement     'SAINT (Siemens, 1996)'
_computing_data_reduction     'SAINT (Siemens, 1996)'
_computing_structure_solution     'SHELXS97 (Sheldrick, 2008)'
_computing_structure_refinement     'SHELXL97 (Sheldrick, 2008)'
_computing_molecular_graphics
;
ORTEP-3 (Farrugia, 1997) and DIAMOND (Brandenburg, 1998)
;
_computing_publication_material     'SHELXTL (Sheldrick, 2008)'
loop_
    _atom_site_type_symbol
    _atom_site_label
    _atom_site_fract_x
    _atom_site_fract_y
    _atom_site_fract_z
    _atom_site_U_iso_or_equiv
    _atom_site_adp_type
    _atom_site_calc_flag
    _atom_site_refinement_flags
    _atom_site_occupancy
    _atom_site_disorder_assembly
    _atom_site_disorder_group
    Ca Ca1 0.75350(8) -0.02117(7) 0.54151(6) 0.0273(2) Uani d . 1 . .
    Cl Cl1 1.31442(17) -0.08155(14) 0.89399(12) 0.0688(4) Uani d . 1 . .
    Cl Cl2 0.85580(16) 0.45842(12) 0.62037(12) 0.0642(4) Uani d . 1 . .
    N N1 1.2104(5) 0.0770(5) 1.0606(3) 0.0597(11) Uani d . 1 . .
    N N2 0.7024(5) 0.5552(3) 0.4414(4) 0.0521(9) Uani d . 1 . .
    O O1 1.0474(3) 0.0510(2) 0.6352(2) 0.0363(6) Uani d . 1 . .
    O O2 1.3309(3) 0.1026(3) 0.6846(2) 0.0468(7) Uani d . 1 . .
    O O3 0.8087(3) 0.1815(3) 0.4807(3) 0.0501(8) Uani d . 1 . .
    O O4 0.5271(3) 0.1368(3) 0.4706(3) 0.0447(7) Uani d . 1 . .
    O O5 0.8604(3) -0.2084(2) 0.5835(2) 0.0395(6) Uani d . 1 . .
    H H5B 0.9605 -0.2092 0.5617 0.047 Uiso d R 1 . .
    H H5C 0.7926 -0.2722 0.5410 0.047 Uiso d R 1 . .
    O O6 0.6803(4) 0.0628(3) 0.7404(3) 0.0539(8) Uani d . 1 . .
    H H6B 0.7060 0.0164 0.7946 0.065 Uiso d R 1 . .
    H H6C 0.5721 0.0672 0.7340 0.065 Uiso d R 1 . .
    C C1 1.1815(5) 0.0877(4) 0.7134(3) 0.0336(8) Uani d . 1 . .
    C C2 1.2213(5) 0.0517(4) 0.9394(4) 0.0447(10) Uani d . 1 . .
    C C3 1.1612(5) 0.1197(4) 0.8500(3) 0.0392(9) Uani d . 1 . .
    C C4 1.0797(6) 0.2201(5) 0.8907(4) 0.0574(12) Uani d . 1 . .
    H H4 1.0330 0.2677 0.8339 0.069 Uiso calc R 1 . .
    C C5 1.0684(7) 0.2488(6) 1.0167(5) 0.0694(15) Uani d . 1 . .
    H H5 1.0168 0.3176 1.0462 0.083 Uiso calc R 1 . .
    C C6 1.1333(6) 0.1758(6) 1.0973(4) 0.0644(14) Uani d . 1 . .
    H H6 1.1235 0.1957 1.1819 0.077 Uiso calc R 1 . .
    C C7 0.6592(5) 0.2077(3) 0.4592(4) 0.0335(8) Uani d . 1 . .
    C C8 0.7209(5) 0.4468(4) 0.4786(4) 0.0404(9) Uani d . 1 . .
    C C9 0.6374(4) 0.3299(3) 0.4140(4) 0.0334(8) Uani d . 1 . .
    C C10 0.5307(5) 0.3306(4) 0.3029(4) 0.0491(11) Uani d . 1 . .
    H H10 0.4696 0.2553 0.2566 0.059 Uiso calc R 1 . .
    C C11 0.5145(6) 0.4422(5) 0.2605(5) 0.0595(13) Uani d . 1 . .
    H H11 0.4454 0.4430 0.1844 0.071 Uiso calc R 1 . .
    C C12 0.6014(6) 0.5528(5) 0.3319(5) 0.0598(13) Uani d . 1 . .
    H H12 0.5896 0.6283 0.3031 0.072 Uiso calc R 1 . .
loop_
    _atom_site_aniso_label
    _atom_site_aniso_U_11
    _atom_site_aniso_U_22
    _atom_site_aniso_U_33
    _atom_site_aniso_U_12
    _atom_site_aniso_U_13
    _atom_site_aniso_U_23
    Ca1 0.0220(4) 0.0305(4) 0.0307(4) 0.0046(3) 0.0048(3) 0.0083(3)
    Cl1 0.0708(8) 0.0885(10) 0.0633(8) 0.0386(7) 0.0216(6) 0.0320(7)
    Cl2 0.0589(7) 0.0549(7) 0.0694(8) 0.0096(6) -0.0128(6) -0.0008(6)
    N1 0.040(2) 0.105(3) 0.033(2) 0.008(2) 0.0044(16) 0.013(2)
    N2 0.042(2) 0.0327(19) 0.083(3) 0.0083(16) 0.0124(19) 0.0121(18)
    O1 0.0253(13) 0.0476(16) 0.0334(14) 0.0041(11) 0.0003(11) 0.0036(12)
    O2 0.0246(14) 0.077(2) 0.0374(15) 0.0034(13) 0.0070(11) 0.0061(14)
    O3 0.0299(15) 0.0408(16) 0.088(2) 0.0111(12) 0.0138(14) 0.0274(15)
    O4 0.0327(15) 0.0402(15) 0.0632(19) -0.0010(12) 0.0142(13) 0.0149(13)
    O5 0.0300(14) 0.0340(14) 0.0570(17) 0.0060(11) 0.0099(12) 0.0119(12)
    O6 0.0371(16) 0.089(2) 0.0397(16) 0.0195(15) 0.0091(13) 0.0113(15)
    C1 0.031(2) 0.041(2) 0.0295(19) 0.0066(16) 0.0028(16) 0.0084(16)
    C2 0.031(2) 0.070(3) 0.034(2) 0.0077(19) 0.0065(16) 0.009(2)
    C3 0.0250(19) 0.057(3) 0.033(2) 0.0035(17) 0.0048(16) 0.0027(18)
    C4 0.060(3) 0.068(3) 0.045(3) 0.017(2) 0.011(2) 0.005(2)
    C5 0.064(3) 0.088(4) 0.053(3) 0.019(3) 0.018(3) -0.012(3)
    C6 0.048(3) 0.104(4) 0.036(3) 0.004(3) 0.012(2) -0.005(3)
    C7 0.0277(19) 0.0288(19) 0.045(2) 0.0062(15) 0.0093(16) 0.0057(16)
    C8 0.030(2) 0.034(2) 0.059(3) 0.0058(16) 0.0092(18) 0.0109(18)
    C9 0.0230(18) 0.033(2) 0.047(2) 0.0064(15) 0.0110(16) 0.0109(17)
    C10 0.043(2) 0.044(2) 0.060(3) 0.0105(19) 0.001(2) 0.009(2)
    C11 0.067(3) 0.057(3) 0.056(3) 0.019(2) -0.005(2) 0.020(2)
    C12 0.056(3) 0.048(3) 0.082(4) 0.014(2) 0.010(3) 0.029(3)
_geom_special_details
;
 All esds (except the esd in the dihedral angle between two l.s. planes)
 are estimated using the full covariance matrix.  The cell esds are taken
 into account individually in the estimation of esds in distances, angles
 and torsion angles; correlations between esds in cell parameters are only
 used when they are defined by crystal symmetry.  An approximate (isotropic)
 treatment of cell esds is used for estimating esds involving l.s. planes.
;
loop_
    _geom_bond_atom_site_label_1
    _geom_bond_atom_site_label_2
    _geom_bond_site_symmetry_2
    _geom_bond_distance
    _geom_bond_publ_flag
    Ca1 O4 2_656 2.366(3) yes
    Ca1 O5 . 2.373(3) yes
    Ca1 O1 . 2.375(2) yes
    Ca1 O3 . 2.391(3) yes
    Ca1 O6 . 2.393(3) yes
    Ca1 O2 2_756 2.461(3) yes
    Ca1 O1 2_756 2.641(3) yes
    Ca1 O4 . 2.734(3) yes
    Ca1 C1 2_756 2.890(4) ?
    Ca1 Ca1 2_656 4.0553(14) yes
    Ca1 Ca1 2_756 4.0681(14) yes
    Ca1 H5B . 2.7769 ?
    Ca1 H5C . 2.7764 ?
    Cl1 C2 . 1.737(5) ?
    Cl2 C8 . 1.729(4) ?
    N1 C2 . 1.323(5) ?
    N1 C6 . 1.332(7) ?
    N2 C8 . 1.317(5) ?
    N2 C12 . 1.336(6) ?
    O1 C1 . 1.242(4) ?
    O1 Ca1 2_756 2.641(3) ?
    O2 C1 . 1.248(4) ?
    O2 Ca1 2_756 2.461(3) ?
    O3 C7 . 1.241(4) ?
    O4 C7 . 1.241(4) ?
    O4 Ca1 2_656 2.366(3) ?
    O5 H5B . 0.8499 ?
    O5 H5C . 0.8500 ?
    O6 H6B . 0.8501 ?
    O6 H6C . 0.8500 ?
    C1 C3 . 1.511(5) ?
    C1 Ca1 2_756 2.890(4) ?
    C2 C3 . 1.375(6) ?
    C3 C4 . 1.377(6) ?
    C4 C5 . 1.378(6) ?
    C4 H4 . 0.9300 ?
    C5 C6 . 1.357(8) ?
    C5 H5 . 0.9300 ?
    C6 H6 . 0.9300 ?
    C7 C9 . 1.501(5) ?
    C8 C9 . 1.391(5) ?
    C9 C10 . 1.378(5) ?
    C10 C11 . 1.372(6) ?
    C10 H10 . 0.9300 ?
    C11 C12 . 1.372(7) ?
    C11 H11 . 0.9300 ?
    C12 H12 . 0.9300 ?
loop_
    _geom_angle_atom_site_label_1
    _geom_angle_atom_site_label_2
    _geom_angle_atom_site_label_3
    _geom_angle_site_symmetry_1
    _geom_angle_site_symmetry_3
    _geom_angle
    _geom_angle_publ_flag
    O4 Ca1 O5 2_656 . 85.90(9) yes
    O4 Ca1 O1 2_656 . 154.07(10) yes
    O5 Ca1 O1 . . 76.49(9) yes
    O4 Ca1 O3 2_656 . 124.46(9) yes
    O5 Ca1 O3 . . 148.15(9) yes
    O1 Ca1 O3 . . 77.33(9) yes
    O4 Ca1 O6 2_656 . 79.48(10) yes
    O5 Ca1 O6 . . 102.23(10) yes
    O1 Ca1 O6 . . 85.76(9) yes
    O3 Ca1 O6 . . 93.57(11) ?
    O4 Ca1 O2 2_656 2_756 76.74(9) yes
    O5 Ca1 O2 . 2_756 93.19(10) yes
    O1 Ca1 O2 . 2_756 122.53(9) yes
    O3 Ca1 O2 . 2_756 85.84(11) yes
    O6 Ca1 O2 . 2_756 150.55(10) yes
    O4 Ca1 O1 2_656 2_756 124.14(9) yes
    O5 Ca1 O1 . 2_756 80.03(9) yes
    O1 Ca1 O1 . 2_756 71.74(9) yes
    O3 Ca1 O1 . 2_756 74.78(9) yes
    O6 Ca1 O1 . 2_756 156.33(9) yes
    O2 Ca1 O1 2_756 2_756 50.80(8) yes
    O4 Ca1 O4 2_656 . 74.87(10) yes
    O5 Ca1 O4 . . 160.24(9) yes
    O1 Ca1 O4 . . 123.16(9) yes
    O3 Ca1 O4 . . 49.89(8) yes
    O6 Ca1 O4 . . 79.04(9) yes
    O2 Ca1 O4 2_756 . 78.19(10) yes
    O1 Ca1 O4 2_756 . 106.86(8) yes
    O4 Ca1 C1 2_656 2_756 100.91(10) ?
    O5 Ca1 C1 . 2_756 87.26(10) ?
    O1 Ca1 C1 . 2_756 97.14(10) ?
    O3 Ca1 C1 . 2_756 78.32(11) ?
    O6 Ca1 C1 . 2_756 170.49(11) ?
    O2 Ca1 C1 2_756 2_756 25.39(9) ?
    O1 Ca1 C1 2_756 2_756 25.45(9) ?
    O4 Ca1 C1 . 2_756 91.86(9) ?
    O4 Ca1 Ca1 2_656 2_656 40.60(7) ?
    O5 Ca1 Ca1 . 2_656 126.35(7) ?
    O1 Ca1 Ca1 . 2_656 153.30(7) ?
    O3 Ca1 Ca1 . 2_656 84.02(7) ?
    O6 Ca1 Ca1 . 2_656 76.43(7) ?
    O2 Ca1 Ca1 2_756 2_656 74.23(6) ?
    O1 Ca1 Ca1 2_756 2_656 121.53(6) ?
    O4 Ca1 Ca1 . 2_656 34.28(5) ?
    C1 Ca1 Ca1 2_756 2_656 97.60(7) ?
    O4 Ca1 Ca1 2_656 2_756 152.81(8) ?
    O5 Ca1 Ca1 . 2_756 75.59(6) ?
    O1 Ca1 Ca1 . 2_756 38.06(6) ?
    O3 Ca1 Ca1 . 2_756 72.63(7) ?
    O6 Ca1 Ca1 . 2_756 123.46(8) ?
    O2 Ca1 Ca1 2_756 2_756 84.47(6) ?
    O1 Ca1 Ca1 2_756 2_756 33.68(5) ?
    O4 Ca1 Ca1 . 2_756 120.51(6) ?
    C1 Ca1 Ca1 2_756 2_756 59.09(7) ?
    Ca1 Ca1 Ca1 2_656 2_756 149.45(4) ?
    O4 Ca1 H5B 2_656 . 101.0 ?
    O5 Ca1 H5B . . 16.8 ?
    O1 Ca1 H5B . . 64.9 ?
    O3 Ca1 H5B . . 131.5 ?
    O6 Ca1 H5B . . 111.9 ?
    O2 Ca1 H5B 2_756 . 89.7 ?
    O1 Ca1 H5B 2_756 . 65.5 ?
    O4 Ca1 H5B . . 167.8 ?
    C1 Ca1 H5B 2_756 . 77.5 ?
    Ca1 Ca1 H5B 2_656 . 140.4 ?
    Ca1 Ca1 H5B 2_756 . 58.9 ?
    O4 Ca1 H5C 2_656 . 72.5 ?
    O5 Ca1 H5C . . 16.8 ?
    O1 Ca1 H5C . . 92.6 ?
    O3 Ca1 H5C . . 155.0 ?
    O6 Ca1 H5C . . 108.6 ?
    O2 Ca1 H5C 2_756 . 80.4 ?
    O1 Ca1 H5C 2_756 . 80.4 ?
    O4 Ca1 H5C . . 144.2 ?
    C1 Ca1 H5C 2_756 . 80.4 ?
    Ca1 Ca1 H5C 2_656 . 111.8 ?
    Ca1 Ca1 H5C 2_756 . 85.3 ?
    H5B Ca1 H5C . . 28.7 ?
    C2 N1 C6 . . 116.7(4) ?
    C8 N2 C12 . . 117.9(4) ?
    C1 O1 Ca1 . . 162.8(2) ?
    C1 O1 Ca1 . 2_756 88.6(2) ?
    Ca1 O1 Ca1 . 2_756 108.26(9) ?
    C1 O2 Ca1 . 2_756 96.9(2) ?
    C7 O3 Ca1 . . 101.6(2) ?
    C7 O4 Ca1 . 2_656 168.0(3) ?
    C7 O4 Ca1 . . 85.3(2) ?
    Ca1 O4 Ca1 2_656 . 105.13(10) ?
    Ca1 O5 H5B . . 109.6 ?
    Ca1 O5 H5C . . 109.6 ?
    H5B O5 H5C . . 108.3 ?
    Ca1 O6 H6B . . 110.5 ?
    Ca1 O6 H6C . . 110.5 ?
    H6B O6 H6C . . 108.8 ?
    O1 C1 O2 . . 123.5(3) ?
    O1 C1 C3 . . 117.9(3) ?
    O2 C1 C3 . . 118.5(3) ?
    O1 C1 Ca1 . 2_756 65.98(19) ?
    O2 C1 Ca1 . 2_756 57.69(19) ?
    C3 C1 Ca1 . 2_756 175.5(3) ?
    N1 C2 C3 . . 125.2(4) ?
    N1 C2 Cl1 . . 115.4(3) ?
    C3 C2 Cl1 . . 119.4(3) ?
    C2 C3 C4 . . 116.7(4) ?
    C2 C3 C1 . . 122.6(4) ?
    C4 C3 C1 . . 120.7(4) ?
    C3 C4 C5 . . 119.0(5) ?
    C3 C4 H4 . . 120.5 ?
    C5 C4 H4 . . 120.5 ?
    C6 C5 C4 . . 119.5(5) ?
    C6 C5 H5 . . 120.3 ?
    C4 C5 H5 . . 120.3 ?
    N1 C6 C5 . . 122.9(4) ?
    N1 C6 H6 . . 118.5 ?
    C5 C6 H6 . . 118.5 ?
    O3 C7 O4 . . 123.2(3) ?
    O3 C7 C9 . . 118.2(3) ?
    O4 C7 C9 . . 118.6(3) ?
    N2 C8 C9 . . 124.5(4) ?
    N2 C8 Cl2 . . 114.9(3) ?
    C9 C8 Cl2 . . 120.6(3) ?
    C10 C9 C8 . . 116.3(3) ?
    C10 C9 C7 . . 120.2(3) ?
    C8 C9 C7 . . 123.5(3) ?
    C11 C10 C9 . . 120.0(4) ?
    C11 C10 H10 . . 120.0 ?
    C9 C10 H10 . . 120.0 ?
    C10 C11 C12 . . 119.2(4) ?
    C10 C11 H11 . . 120.4 ?
    C12 C11 H11 . . 120.4 ?
    N2 C12 C11 . . 122.0(4) ?
    N2 C12 H12 . . 119.0 ?
    C11 C12 H12 . . 119.0 ?
loop_
    _geom_hbond_atom_site_label_D
    _geom_hbond_atom_site_label_H
    _geom_hbond_atom_site_label_A
    _geom_hbond_site_symmetry_A
    _geom_hbond_distance_DH
    _geom_hbond_distance_HA
    _geom_hbond_distance_DA
    _geom_hbond_angle_DHA
    _geom_hbond_publ_flag
    O5 H5B O3 2_756 0.85 1.92 2.765(3) 171.00 yes
    O5 H5C N2 1_545 0.85 2.01 2.831(3) 162.00 yes
    O6 H6B N1 2_757 0.85 2.07 2.919(4) 173.00 yes
    O6 H6C O2 1_455 0.85 2.00 2.826(3) 165.00 yes
    C6 H6 O5 2_757 0.93 2.52 3.432(4) 166.00 yes
data_global
_journal_date_recd_electronic     2008-11-15
_journal_date_accepted     2008-12-31
_journal_name_full     'Acta Crystallographica, Section E'
_journal_year     2009
_journal_volume     65
_journal_issue      2
_journal_page_first     m167
_journal_page_last     m168
_journal_paper_category     QM
_journal_coeditor_code     HK2578
_publ_contact_author_name     'Professor Handong Yin'
_publ_contact_author_address
;
College of Chemistry and Chemical Engineering
Liaocheng University
Shandong 252059
People's Republic of China
;
_publ_contact_author_email     handongyin@163.com
_publ_contact_author_fax     '86 635 8239121'
_publ_contact_author_phone     '86 635 8239121'
_publ_section_title
;
<i>catena</i>-Poly[[diaquacalcium(II)]-di-\m-2-chloronicotinato]
;
loop_
    _publ_author_name
    _publ_author_address
    'Quan, Li'
;
College of Chemistry and Chemical Engineering
Liaocheng University
Shandong 252059
People's Republic of China
;
    'Yin, Handong'
;
College of Chemistry and Chemical Engineering
Liaocheng University
Shandong 252059
People's Republic of China
;
    'Cui, Liansheng'
;
College of Chemistry and Chemical Engineering
Liaocheng University
Shandong 252059
People's Republic of China
;
    'Yang, Minglei'
;
College of Chemistry and Chemical Engineering
Liaocheng University
Shandong 252059
People's Republic of China
;
