# Supplementary material for: catena-Poly[[diaqua­calcium(II)]-di-μ-2-chloro­nicotinato]
Source: Acta Crystallogr Sect E Struct Rep Online. 2009 Jan 10;65(Pt 2):m167–8. doi: 10.1107/S1600536808044267 (PMC2968257; doi:10.1107/S1600536808044267)
Supplement: Supplementary file 2 [file e-65-0m167-Isup2.hkl]

# 
# h,k,l, Fc-squared, Fo-squared, sigma(Fo-squared) and status flag 
# 
data_I
_shelx_title ' 080701d in P-1' 
_shelx_refln_list_code          4 
_shelx_F_calc_maximum      117.44 
_exptl_crystal_F_000       396.00 
_reflns_d_resolution_high  0.8406 
 
loop_ 
 _symmetry_equiv_pos_as_xyz 
 'x, y, z' 
 '-x, -y, -z' 
 
_cell_length_a     7.8363 
_cell_length_b    10.8421 
_cell_length_c    10.8834 
_cell_angle_alpha  98.455 
_cell_angle_beta   97.610 
_cell_angle_gamma  97.289 
 
_shelx_F_squared_multiplier     1.000 
 
loop_ 
 _refln_index_h 
 _refln_index_k 
 _refln_index_l 
 _refln_F_squared_calc 
 _refln_F_squared_meas 
 _refln_F_squared_sigma 
 _refln_observed_status 
   1   0   0        3.88        1.56      0.99 o 
   2   0   0     5939.50     6162.73    114.76 o 
   3   0   0      191.57      199.29      7.04 o 
   4   0   0       24.81       27.90      5.21 o 
   5   0   0      329.10      314.78     11.47 o 
   6   0   0      222.71      230.14     10.46 o 
   7   0   0        3.26       -5.45      3.63 o 
   8   0   0        5.50        3.23      4.56 o 
   9   0   0        0.69        0.64      6.33 o 
  -9   1   0       55.53       36.89     10.49 o 
  -8   1   0        9.54       15.09      8.12 o 
  -7   1   0      532.26      509.51     23.11 o 
  -6   1   0        0.36       -0.61      2.87 o 
  -5   1   0       47.35       51.07      5.34 o 
  -4   1   0     1203.90     1188.63     31.02 o 
  -3   1   0     1173.28     1128.47     33.11 o 
  -2   1   0       14.95        0.76      2.20 o 
  -1   1   0      782.48      724.82     19.86 o 
   0   1   0     8501.30     7024.62    180.22 o 
   1   1   0       29.90       56.86      3.95 o 
   2   1   0    13792.12    13052.47    313.55 o 
   3   1   0       38.93       29.27      4.16 o 
   4   1   0      748.47      782.01     19.62 o 
   5   1   0        0.03       -2.08      2.46 o 
   6   1   0       57.63       62.82      6.55 o 
   7   1   0       37.09       40.85      8.11 o 
   8   1   0       63.21       81.57     12.96 o 
   9   1   0       50.39       48.16     11.69 o 
  -9   2   0       95.11      109.79     14.82 o 
  -8   2   0       74.51      107.45     12.40 o 
  -6   2   0        6.14        7.74      3.67 o 
  -5   2   0       51.45       45.87      6.95 o 
  -4   2   0      157.67      268.67     12.97 o 
  -3   2   0      449.69      525.64     18.16 o 
  -2   2   0       14.98       32.05      3.59 o 
  -1   2   0      144.68      209.72      7.61 o 
   0   2   0     6268.82     6233.99    155.54 o 
   1   2   0     2298.16     2226.28     42.93 o 
   2   2   0    13198.52    12203.47    225.11 o 
   4   2   0     1671.32     1749.38     37.86 o 
   5   2   0        1.43       -2.44      2.58 o 
   6   2   0      219.42      249.18     11.23 o 
   7   2   0       85.41       91.05      8.42 o 
   8   2   0        9.52       14.03      5.71 o 
  -9   3   0       24.83       14.40      7.68 o 
  -8   3   0       30.53       24.84      8.37 o 
  -7   3   0      296.83      291.46     13.05 o 
  -6   3   0        5.79       12.92      5.69 o 
  -5   3   0      506.54      477.17     20.09 o 
  -4   3   0      293.02      305.75     14.33 o 
  -3   3   0      123.29      163.65      8.77 o 
  -2   3   0      295.17      288.99     10.79 o 
   0   3   0      920.59      836.41     24.12 o 
   1   3   0      317.06      336.56      9.07 o 
   2   3   0        9.82        4.88      2.15 o 
   3   3   0     2499.36     2494.30     50.66 o 
   4   3   0     1913.92     1817.99     39.64 o 
   5   3   0        4.15        1.33      3.07 o 
   6   3   0     1791.31     1799.70     41.93 o 
   7   3   0       80.71       64.75     17.78 o 
   8   3   0      113.65      111.99      9.50 o 
  -9   4   0       34.03       36.71      9.77 o 
  -8   4   0      138.82      160.33     14.30 o 
  -7   4   0        4.28       -0.84      6.03 o 
  -6   4   0       45.22       37.01      7.64 o 
  -5   4   0      326.47      324.84     16.09 o 
  -3   4   0      621.25      654.68     13.30 o 
  -2   4   0      993.35     1248.65     35.87 o 
  -1   4   0     2774.71     2836.92     74.01 o 
   0   4   0      322.81      315.35     12.37 o 
   1   4   0      135.79      156.51     14.98 o 
   2   4   0     2548.87     2543.22     51.25 o 
   3   4   0      336.16      334.49     19.66 o 
   4   4   0      727.06      709.25     19.53 o 
   5   4   0      109.06       91.62      7.13 o 
   6   4   0      833.67      792.25     23.33 o 
   7   4   0        1.58        1.22      4.40 o 
   8   4   0      102.77      114.30     10.39 o 
  -7   5   0       72.77       73.33     10.77 o 
  -5   5   0     1671.44     1634.66     29.71 o 
  -4   5   0        1.38        3.17      2.58 o 
  -3   5   0      274.26      249.00     11.96 o 
  -2   5   0       54.48       56.58      5.96 o 
  -1   5   0      965.59     1100.33     32.71 o 
   0   5   0        0.29       -3.09      3.45 o 
   1   5   0       19.91       11.50      4.65 o 
   2   5   0       40.73       28.29      4.06 o 
   3   5   0       17.50       16.80      3.95 o 
   4   5   0      180.80      199.64      9.41 o 
   5   5   0      485.68      467.46     16.18 o 
   6   5   0      726.73      730.99     22.67 o 
   7   5   0       11.01        3.89      4.92 o 
  -8   6   0      328.49      448.08     14.73 o 
  -7   6   0      217.72      219.22      9.69 o 
  -6   6   0      353.67      358.37     10.92 o 
  -5   6   0      931.15      944.21     19.68 o 
  -4   6   0        0.05       -2.93      3.88 o 
  -3   6   0      431.73      411.99     17.14 o 
  -2   6   0     1437.48     1520.57     44.32 o 
  -1   6   0      359.96      286.77     13.00 o 
   0   6   0      108.37      104.83      8.20 o 
   1   6   0      425.91      443.25     18.80 o 
   2   6   0      774.94      710.33     26.71 o 
   3   6   0      200.10      206.30      9.54 o 
   4   6   0      207.50      205.45     18.18 o 
   5   6   0       71.02       68.28      7.25 o 
   6   6   0        9.44        6.96      6.09 o 
   7   6   0       36.88       38.78      7.32 o 
  -8   7   0      145.68      146.73      8.75 o 
  -6   7   0      144.97      145.18     11.84 o 
  -5   7   0      637.62      686.71     26.74 o 
  -4   7   0      725.29      782.87     28.53 o 
  -3   7   0      890.86      918.14     31.14 o 
  -2   7   0       60.41       60.84      6.91 o 
  -1   7   0      163.12      159.08     10.16 o 
   0   7   0       31.27       31.99      6.29 o 
   1   7   0       34.99       23.82      6.19 o 
   2   7   0       45.23       38.81      8.09 o 
   3   7   0       13.95        8.14      6.31 o 
   4   7   0       56.24       47.09      6.74 o 
   5   7   0      357.07      372.63     15.38 o 
   6   7   0       91.18      103.13      9.44 o 
  -7   8   0       55.98       66.32     11.40 o 
  -6   8   0      219.64      228.26     15.00 o 
  -5   8   0       92.93      100.19     10.16 o 
  -4   8   0      250.66      256.78     14.88 o 
  -3   8   0      245.99      255.02     14.36 o 
  -2   8   0        5.24        2.77      4.77 o 
  -1   8   0      359.51      357.84     17.09 o 
   0   8   0      576.09      539.97     22.60 o 
   1   8   0      316.10      299.05     16.94 o 
   2   8   0       39.87       30.54      8.69 o 
   3   8   0       43.63       23.61      8.84 o 
   4   8   0       16.55       16.96      8.47 o 
   5   8   0       28.23       31.50      6.66 o 
   6   8   0       37.68       26.24      7.23 o 
  -7   9   0        0.69        1.17      6.84 o 
  -6   9   0       37.76       35.11      8.93 o 
  -5   9   0       13.98       21.57      7.21 o 
  -4   9   0       44.94       39.61      8.69 o 
  -3   9   0      346.62      348.66     18.08 o 
  -2   9   0      301.49      290.96     16.24 o 
  -1   9   0       36.47       43.15      8.49 o 
   0   9   0      525.29      505.83     23.01 o 
   1   9   0      253.23      248.63     16.10 o 
   2   9   0        4.72       -8.14      5.43 o 
   3   9   0       98.62      108.26     14.18 o 
   4   9   0       61.19       62.05     12.33 o 
   5   9   0      166.97      150.16     16.54 o 
  -6  10   0        0.84       -1.67      6.92 o 
  -5  10   0       31.92       23.48      8.40 o 
  -4  10   0        1.97       -3.20      5.80 o 
  -3  10   0       94.17       90.86     11.72 o 
  -2  10   0        0.37       -5.96      5.27 o 
  -1  10   0      326.41      320.98     18.17 o 
   0  10   0       47.64       36.77      9.50 o 
   1  10   0      175.41      188.98     15.08 o 
   2  10   0      135.65      114.76     12.85 o 
   3  10   0       99.68      108.77     15.09 o 
   4  10   0        2.96        3.21      8.20 o 
  -5  11   0       22.12       27.41      8.84 o 
  -4  11   0        6.31        2.93      7.63 o 
  -3  11   0      108.39      108.91     11.82 o 
  -2  11   0      134.57      141.56     13.33 o 
  -1  11   0      160.19      152.09     13.64 o 
   0  11   0       60.97       79.22     12.13 o 
   1  11   0       56.48       66.23     11.70 o 
   2  11   0       80.85       81.34     13.05 o 
   3  11   0       19.12       23.76      9.96 o 
  -4  12   0       11.17       13.72      8.41 o 
  -3  12   0        6.42        1.72      7.20 o 
  -2  12   0       15.15       14.80      8.49 o 
  -1  12   0       21.29       22.57      8.58 o 
   0  12   0       42.53       52.52     11.44 o 
   1  12   0      113.45      113.94     13.42 o 
  -2 -12   1       29.50       28.05     10.62 o 
  -1 -12   1       38.91       41.29     10.77 o 
   0 -12   1       89.36       90.44     13.40 o 
   1 -12   1        3.03        0.55      6.16 o 
   2 -12   1        2.93       -3.28      6.21 o 
   3 -12   1       39.73       35.71      9.73 o 
   4 -12   1        0.06       -6.87      6.96 o 
  -3 -11   1        1.36        1.13      7.92 o 
  -2 -11   1       98.98      102.39     14.12 o 
  -1 -11   1       26.77        9.73      7.89 o 
   0 -11   1       17.08       10.38      7.05 o 
   1 -11   1       97.80       92.13     10.97 o 
   2 -11   1       21.76       23.13      7.68 o 
   3 -11   1      113.69      122.48     12.30 o 
   4 -11   1       51.69       57.27     11.14 o 
   5 -11   1      113.36      111.75     12.38 o 
  -4 -10   1        1.16        0.89      7.40 o 
  -3 -10   1      120.81      105.98     13.06 o 
  -2 -10   1       65.34       69.31     11.80 o 
  -1 -10   1       21.81       22.72      8.56 o 
   0 -10   1      107.84       91.97     10.78 o 
   1 -10   1      121.82      115.38     11.37 o 
   2 -10   1       18.46       11.78      6.08 o 
   3 -10   1       37.90       44.71      9.16 o 
   4 -10   1      100.84       93.48     10.54 o 
   5 -10   1      346.05      338.01     19.36 o 
   6 -10   1        9.06        5.32      7.31 o 
  -5  -9   1      178.62      180.59     11.58 o 
  -4  -9   1       17.79       13.92      9.00 o 
  -3  -9   1      182.98      151.78     14.46 o 
  -2  -9   1      244.78      207.53     15.50 o 
  -1  -9   1       42.67       51.22      9.45 o 
   0  -9   1      525.21      507.83     22.76 o 
   1  -9   1        0.14       -6.38      4.25 o 
   2  -9   1        3.13        0.49      5.41 o 
   3  -9   1      185.72      199.28     13.52 o 
   4  -9   1      149.00      152.34     12.24 o 
   5  -9   1       21.91       17.62      7.37 o 
   6  -9   1      265.41      232.62     16.02 o 
   7  -9   1       38.03       44.74     10.06 o 
  -6  -8   1      123.87      116.25     12.14 o 
  -5  -8   1      175.02      183.19     11.35 o 
  -4  -8   1       72.18       71.58      8.38 o 
  -3  -8   1      126.29      119.03      8.51 o 
  -2  -8   1       61.44       63.57     10.53 o 
  -1  -8   1      640.23      616.52     25.38 o 
   0  -8   1      161.58      176.26     11.36 o 
   1  -8   1        0.17       -4.20      3.60 o 
   2  -8   1        2.60       -2.11      4.37 o 
   3  -8   1        0.13       -0.59      5.20 o 
   4  -8   1      262.05      270.52     15.64 o 
   5  -8   1      150.30      124.94     11.34 o 
   6  -8   1       19.03       20.62      7.71 o 
   7  -8   1      231.43      254.82     17.26 o 
  -7  -7   1       58.32       71.31      9.54 o 
  -6  -7   1      161.08      157.41     15.10 o 
  -5  -7   1      431.86      444.63     16.90 o 
  -4  -7   1       35.84       34.90      6.26 o 
  -3  -7   1       96.54       98.98     16.39 o 
  -2  -7   1      111.27      115.69     10.98 o 
  -1  -7   1       19.68       21.10      6.00 o 
   0  -7   1      384.51      404.61     17.33 o 
   1  -7   1        0.53       -0.72      3.37 o 
   2  -7   1      231.44      245.10     12.82 o 
   3  -7   1        9.33        2.88      4.71 o 
   4  -7   1      488.67      473.48     20.64 o 
   6  -7   1       10.10      257.52     11.98 o 
   8  -7   1        2.70       -6.93      8.18 o 
  -7  -6   1       36.38       22.31      6.25 o 
  -6  -6   1        1.61       -3.97      3.57 o 
  -5  -6   1       25.51       20.00      9.76 o 
  -4  -6   1      496.27      472.03     20.62 o 
  -3  -6   1       99.78       90.24     13.54 o 
  -2  -6   1      345.54      338.76     19.33 o 
  -1  -6   1     1532.58     1436.27     43.43 o 
   0  -6   1      394.40      405.73     16.32 o 
   1  -6   1      426.30      412.64     16.17 o 
   2  -6   1      287.27      321.18     14.25 o 
   3  -6   1        2.68        1.60      3.24 o 
   4  -6   1      695.07      724.49     15.93 o 
   5  -6   1       11.58        4.85      3.42 o 
   6  -6   1      292.20      311.60     10.52 o 
   7  -6   1      386.57      509.02     15.15 o 
   8  -6   1       43.35       43.74      7.57 o 
  -7  -5   1        2.54       -3.94      4.18 o 
  -6  -5   1        0.73       -4.02      3.73 o 
  -5  -5   1        3.45        4.49      3.91 o 
  -4  -5   1        2.83        1.28      3.26 o 
  -3  -5   1       86.45       66.43      5.53 o 
  -2  -5   1      126.01      204.84     11.58 o 
  -1  -5   1      603.13      572.42     15.92 o 
   0  -5   1     3897.69     3931.00    102.19 o 
   1  -5   1     2903.17     2877.13     76.17 o 
   2  -5   1     3204.55     3605.52     94.93 o 
   3  -5   1      130.54      140.21      5.47 o 
   4  -5   1       47.88       48.34      4.25 o 
   6  -5   1        7.53        7.16      5.79 o 
   7  -5   1       62.36       77.25     11.60 o 
   8  -5   1        0.73        2.17      7.32 o 
  -8  -4   1        5.59        1.95      4.98 o 
  -7  -4   1        1.16       -2.15      4.02 o 
  -6  -4   1       22.46       20.50      5.42 o 
  -5  -4   1       21.73       20.86      4.57 o 
  -4  -4   1       35.17       33.44      4.80 o 
  -3  -4   1      107.70      128.73     14.53 o 
  -2  -4   1     1883.04     1851.03     38.41 o 
  -1  -4   1     1840.13     1843.26     51.02 o 
   0  -4   1      949.27     1145.92     32.78 o 
   1  -4   1     7531.55     7564.49    189.91 o 
   2  -4   1      642.02      664.70     13.15 o 
   3  -4   1      163.97      149.27      5.44 o 
   4  -4   1      311.59      318.35     15.30 o 
   5  -4   1       33.55       40.01      7.25 o 
   6  -4   1      152.15      153.49     12.06 o 
   7  -4   1      133.02      120.98     12.12 o 
   8  -4   1       42.93       32.95      8.85 o 
   9  -4   1       37.71       34.83      9.50 o 
  -8  -3   1       93.26       84.97     12.20 o 
  -7  -3   1        0.57        1.12      4.24 o 
  -6  -3   1      271.81      262.53     11.80 o 
  -5  -3   1       31.88       22.18      4.50 o 
  -4  -3   1     1391.48     1439.59     32.60 o 
  -3  -3   1      924.91     1002.44     23.33 o 
  -2  -3   1      963.61      877.14     14.99 o 
  -1  -3   1        1.85        0.33      0.92 o 
   0  -3   1      720.71      655.88     11.41 o 
   2  -3   1     4795.09     4814.90    122.95 o 
   3  -3   1       41.57       23.01      4.61 o 
   4  -3   1     1487.37     1526.30     45.83 o 
   5  -3   1      481.40      467.15     20.32 o 
   6  -3   1       15.36       13.76      6.01 o 
   7  -3   1        0.08        8.39      6.28 o 
   8  -3   1        6.43        3.61      6.83 o 
   9  -3   1       49.39       41.46     10.46 o 
  -8  -2   1        8.43        6.85      5.24 o 
  -7  -2   1       57.89       90.02      8.53 o 
  -6  -2   1       57.90       76.95      6.87 o 
  -5  -2   1        9.42        1.26      3.06 o 
  -4  -2   1        6.68        0.49      1.45 o 
  -3  -2   1      222.65      261.08      9.08 o 
  -2  -2   1      156.83      164.91      6.80 o 
  -1  -2   1       37.71       54.25      3.66 o 
   0  -2   1     3099.15     3046.81     45.43 o 
   1  -2   1     1221.44     1095.49     15.47 o 
   2  -2   1        1.68        0.68      1.97 o 
   3  -2   1        0.34       -0.93      2.24 o 
   4  -2   1     1802.70     1908.44     55.06 o 
   5  -2   1      220.48      231.10      9.50 o 
   6  -2   1      573.00      606.64     30.48 o 
   7  -2   1       64.45       49.87     10.18 o 
   8  -2   1       51.98       56.44     10.42 o 
   9  -2   1        5.57        6.27      7.28 o 
  -9  -1   1        0.11        3.97      9.00 o 
  -8  -1   1        0.54       -0.94      4.29 o 
  -7  -1   1       32.11       29.70      5.85 o 
  -6  -1   1       82.84       90.30      6.91 o 
  -5  -1   1        2.90        1.88      2.80 o 
  -4  -1   1      234.80      212.65      8.34 o 
  -3  -1   1      849.65      888.24     30.92 o 
  -2  -1   1     3727.78     5991.22    127.98 o 
   0  -1   1     1589.15     1310.00     20.01 o 
   1  -1   1      476.90      511.39     10.60 o 
   2  -1   1     1330.31     1357.73     25.98 o 
   3  -1   1      227.37      171.25      6.31 o 
   4  -1   1     1022.05     1042.82     24.15 o 
   5  -1   1      701.63      717.12     19.26 o 
   6  -1   1      524.84      538.22     16.95 o 
   7  -1   1      566.09      543.45     18.20 o 
   8  -1   1       30.55       45.48     10.14 o 
   9  -1   1        1.37       -5.65      6.71 o 
  -9   0   1       43.79       44.59     11.89 o 
  -8   0   1       98.42      111.00      9.67 o 
  -7   0   1      290.97      313.75     13.57 o 
  -6   0   1       42.77       32.03      5.08 o 
  -5   0   1       19.47       20.85      2.89 o 
  -4   0   1      654.00      641.33     12.75 o 
  -3   0   1       12.11        6.15      1.52 o 
  -1   0   1       29.02       17.74      2.11 o 
   0   0   1     8880.16     7904.36    195.48 o 
   1   0   1     2021.27     1793.29     27.24 o 
   2   0   1      152.13      150.68      7.60 o 
   3   0   1      652.50      640.78     15.48 o 
   4   0   1        0.34        6.81      4.03 o 
   5   0   1       38.56       39.89      4.80 o 
   6   0   1       96.29       93.20      7.08 o 
   7   0   1       94.20       82.12      7.93 o 
   8   0   1      246.24      274.40     19.26 o 
  -8   1   1      532.38      511.79     18.97 o 
  -7   1   1       11.91        2.87      4.28 o 
  -6   1   1      517.91      505.82     12.34 o 
  -5   1   1      115.74      113.58      6.82 o 
  -4   1   1     2670.13     2820.99     75.80 o 
  -3   1   1      466.36      502.35     16.81 o 
  -2   1   1     2166.48     2297.96     59.49 o 
  -1   1   1      863.70      810.97     22.97 o 
   0   1   1      704.68      684.61     13.08 o 
   1   1   1      106.84      124.54      2.93 o 
   2   1   1      105.46      170.52      6.24 o 
   3   1   1       40.49       46.69      3.67 o 
   4   1   1      357.95      327.42     10.73 o 
   5   1   1      270.08      253.86     10.01 o 
   6   1   1      121.29      122.53     18.13 o 
   7   1   1      226.60      220.13     11.36 o 
   8   1   1        6.16        4.15      6.59 o 
  -8   2   1      485.93      521.38     20.08 o 
  -7   2   1      204.53      221.63     22.22 o 
  -6   2   1     1090.80     1132.08     28.22 o 
  -5   2   1      189.21      200.57     11.61 o 
  -4   2   1     1906.83     2099.09     58.08 o 
  -3   2   1       23.79       80.18      5.69 o 
  -2   2   1     1361.48     1428.35     23.14 o 
  -1   2   1     2066.71     1999.87     51.47 o 
   0   2   1      532.17      605.45     12.46 o 
   1   2   1     1272.07     1206.21     19.26 o 
   2   2   1        0.39       -0.32      0.86 o 
   3   2   1       44.86       48.24     14.67 o 
   4   2   1      173.49      172.39     18.94 o 
   5   2   1       32.49       32.20      9.06 o 
   6   2   1      570.71      550.05     17.65 o 
   7   2   1      126.62      128.22     12.06 o 
   8   2   1       42.70       36.43      9.70 o 
  -8   3   1      162.18      146.18     10.11 o 
  -7   3   1       17.64        3.50      4.84 o 
  -6   3   1      862.43      825.85     29.85 o 
  -5   3   1        1.56       -1.13      3.48 o 
  -4   3   1     4698.71     5080.11    131.41 o 
  -3   3   1     1310.14     1401.37     23.69 o 
   0   3   1     2804.46     2960.86     76.73 o 
   1   3   1      485.83      485.94     15.20 o 
   2   3   1      119.96      147.50      4.91 o 
   3   3   1        5.34        7.22      2.85 o 
   4   3   1       70.41       61.65      5.68 o 
   5   3   1        3.95       -0.05      3.11 o 
   6   3   1      826.21      825.17     26.93 o 
   7   3   1       86.81       96.93      8.66 o 
   8   3   1      147.34      148.14     10.49 o 
  -8   4   1      191.36      186.76     11.33 o 
  -7   4   1      133.23      121.68     11.21 o 
  -6   4   1      105.11       92.76      9.12 o 
  -4   4   1      283.84      291.35      8.08 o 
  -3   4   1        7.50        5.16      3.39 o 
  -2   4   1     1564.61     1736.09     47.39 o 
  -1   4   1      106.11      128.93      7.04 o 
   0   4   1      709.84      639.38     20.80 o 
   1   4   1        2.11       -3.04      2.53 o 
   2   4   1     2406.18     2313.60     36.71 o 
   3   4   1        6.48        0.15      2.48 o 
   4   4   1       45.07       48.03      5.43 o 
   5   4   1       40.90       39.06      5.84 o 
   6   4   1      125.87      116.35      8.72 o 
   7   4   1       78.76       74.00      8.17 o 
   8   4   1       95.65      106.00     10.15 o 
  -7   5   1       11.43       17.05      4.14 o 
  -6   5   1        2.44       -0.59      3.94 o 
  -5   5   1      225.39      223.39      7.60 o 
  -4   5   1      620.08      674.55     23.74 o 
  -3   5   1        0.26       -2.96      2.91 o 
  -2   5   1     3236.79     3587.40     93.70 o 
  -1   5   1      111.23      122.30      7.81 o 
   1   5   1        0.22       -1.33      3.09 o 
   2   5   1      426.51      402.21     10.76 o 
   3   5   1       13.35        5.71      3.27 o 
   4   5   1      299.38      269.26     14.96 o 
   5   5   1       70.70       71.91      7.08 o 
   6   5   1      106.61      103.12      8.80 o 
   7   5   1        1.39       -2.36      4.57 o 
  -7   6   1       67.05       73.05      9.56 o 
  -6   6   1       53.69       76.29      7.56 o 
  -5   6   1      173.16      192.23     12.02 o 
  -4   6   1      238.68      243.75     12.90 o 
  -3   6   1       46.10       59.52      6.27 o 
  -2   6   1      332.93      371.95     15.45 o 
  -1   6   1       26.24       21.04      5.21 o 
   0   6   1     1975.15     1960.66     56.06 o 
   1   6   1        0.07       -2.52      3.97 o 
   2   6   1     1529.39     1453.10     30.13 o 
   3   6   1      177.59      165.71     12.80 o 
   4   6   1       64.95       61.80      6.83 o 
   5   6   1        6.11       -0.79      4.19 o 
   6   6   1       25.07       23.65      8.90 o 
   7   6   1       16.72       32.89      9.09 o 
  -7   7   1      226.38      236.03     15.57 o 
  -6   7   1       47.43       45.70      8.25 o 
  -5   7   1      175.46      187.63     12.57 o 
  -4   7   1      507.57      548.04     22.05 o 
  -3   7   1       40.63       45.83      7.15 o 
  -2   7   1      374.99      387.28     16.90 o 
  -1   7   1      556.14      508.10     20.08 o 
   0   7   1      455.95      448.34     19.26 o 
   1   7   1       51.53       43.18      7.81 o 
   2   7   1      102.18       93.85     11.45 o 
   3   7   1        8.97        2.31      5.60 o 
   4   7   1      235.23      222.92     16.69 o 
   5   7   1      215.28      214.43     11.70 o 
   6   7   1       26.02       29.54      7.68 o 
  -7   8   1      131.31      140.88     12.30 o 
  -6   8   1       38.78       36.43      8.84 o 
  -5   8   1       13.19        6.60      6.68 o 
  -4   8   1       23.93       21.69      7.25 o 
  -3   8   1      165.85      160.88     11.64 o 
  -2   8   1       14.48       13.48      5.44 o 
  -1   8   1       76.16       69.11      8.24 o 
   0   8   1        1.94       -1.37      4.92 o 
   1   8   1      173.64      153.32     12.52 o 
   2   8   1      243.63      229.83     15.88 o 
   3   8   1        1.34       -2.72      5.48 o 
   4   8   1       61.40       56.66     11.45 o 
   5   8   1        3.51        6.97      7.83 o 
   6   8   1       20.86        9.86      9.50 o 
  -7   9   1       46.77       51.80      9.90 o 
  -6   9   1       12.63       11.90      7.63 o 
  -5   9   1       78.96       78.36      9.60 o 
  -4   9   1       15.02        9.28      6.69 o 
  -3   9   1      101.42      109.59     10.36 o 
  -2   9   1      612.43      605.87     24.94 o 
  -1   9   1        0.59       -5.39      4.39 o 
   0   9   1      172.77      168.95     13.21 o 
   1   9   1      204.26      177.05     14.05 o 
   2   9   1        0.07       -2.93      5.55 o 
   3   9   1      151.41      149.86     14.82 o 
   4   9   1       11.54        8.61      7.21 o 
   5   9   1       53.75       63.11     14.05 o 
  -6  10   1        3.64        3.15      6.51 o 
  -5  10   1       39.82       33.30      9.16 o 
  -4  10   1       19.94       27.69      8.08 o 
  -3  10   1      321.01      347.15     18.93 o 
  -2  10   1       72.68       75.41     10.96 o 
  -1  10   1      147.29      129.41     12.10 o 
   0  10   1        4.76        2.33      6.13 o 
   1  10   1      135.38      151.26     13.82 o 
   2  10   1      143.35      135.49     13.80 o 
   3  10   1       49.02       43.30     10.94 o 
   4  10   1       24.08       38.15     11.17 o 
  -5  11   1      141.35      166.29     14.58 o 
  -4  11   1        1.14       -8.05      6.08 o 
  -3  11   1      184.46      210.25     15.60 o 
  -2  11   1      146.72      129.19     12.94 o 
  -1  11   1      174.83      169.43     14.48 o 
   0  11   1       19.95       23.97      9.00 o 
   1  11   1        1.88       -1.64      6.72 o 
   2  11   1       48.35       48.27     11.85 o 
   3  11   1       57.69       89.85     14.68 o 
  -4  12   1       10.07        2.49      7.64 o 
  -3  12   1       47.54       51.07     10.78 o 
  -2  12   1        1.83       -4.09      6.09 o 
  -1  12   1       99.64      102.95     14.00 o 
   0  12   1       33.54       25.62      9.54 o 
   1  12   1       79.60       93.45     14.01 o 
  -2 -12   2      118.53      129.96     14.86 o 
  -1 -12   2        2.05       -7.84      6.36 o 
   0 -12   2       38.94       34.02      9.58 o 
   1 -12   2        0.12       -7.88      5.25 o 
   2 -12   2       22.13       20.17      8.41 o 
   3 -12   2       33.00       25.06      8.93 o 
   4 -12   2        4.53        5.41      7.80 o 
  -3 -11   2       32.39       27.75     10.00 o 
  -2 -11   2        8.06       25.44      9.74 o 
  -1 -11   2       54.36       49.54     10.52 o 
   0 -11   2       66.43       33.18      9.12 o 
   1 -11   2       92.14       84.89     10.21 o 
   2 -11   2       18.92       10.94      6.83 o 
   3 -11   2       25.46       23.18      7.60 o 
   4 -11   2        0.10       -8.30      5.53 o 
   5 -11   2       22.63       24.96      9.28 o 
  -4 -10   2        1.69       -2.17      6.99 o 
  -3 -10   2       92.74      115.94     15.22 o 
  -2 -10   2       25.81       26.17      8.97 o 
  -1 -10   2      163.34      161.90     13.56 o 
   0 -10   2      323.01      315.47     18.01 o 
   1 -10   2      142.23      128.77     11.61 o 
   2 -10   2       84.82       87.10      9.88 o 
   3 -10   2       76.43       66.75     10.30 o 
   4 -10   2        0.57        1.61      5.67 o 
   5 -10   2      376.37      394.58     21.37 o 
   6 -10   2        1.12       -7.80      6.67 o 
  -5  -9   2       60.09       73.56      9.19 o 
  -4  -9   2       28.14       31.41      6.77 o 
  -3  -9   2      157.86      139.55     13.58 o 
  -2  -9   2      287.87      259.30     16.92 o 
  -1  -9   2       81.52       75.47     10.38 o 
   0  -9   2        0.40       -5.07      5.01 o 
   1  -9   2      684.93      641.79     25.65 o 
   2  -9   2      512.08      528.95     22.76 o 
   3  -9   2       53.91       64.87      9.10 o 
   4  -9   2      163.45      186.11     13.45 o 
   5  -9   2        5.12        8.31      6.57 o 
   6  -9   2        6.20        4.53      6.77 o 
   7  -9   2        0.06       -2.56      6.91 o 
  -6  -8   2       86.67       89.10      9.34 o 
  -5  -8   2       82.99       70.81      8.20 o 
  -4  -8   2        2.79        1.41      4.63 o 
  -3  -8   2      139.25      143.73      9.00 o 
  -2  -8   2      837.38      867.42     23.46 o 
  -1  -8   2      591.06      554.01     23.17 o 
   0  -8   2      171.56      175.67     11.61 o 
   1  -8   2      269.35      278.97     14.77 o 
   2  -8   2      471.88      450.96     19.62 o 
   3  -8   2      297.27      288.18     15.89 o 
   4  -8   2       35.00       47.51      8.56 o 
   5  -8   2       94.46      175.22     13.24 o 
   6  -8   2       14.50       17.26      7.59 o 
   7  -8   2      225.61      225.38     10.18 o 
  -7  -7   2      115.02      126.33     10.43 o 
  -6  -7   2       13.52        6.61      5.14 o 
  -5  -7   2      196.76      175.19     10.74 o 
  -4  -7   2       42.88       43.39      6.32 o 
  -3  -7   2       18.59       16.75      7.47 o 
  -2  -7   2        6.60        5.58      3.64 o 
  -1  -7   2        0.06        1.75      4.04 o 
   0  -7   2       71.02       52.75      6.57 o 
   1  -7   2      398.87      400.31     16.88 o 
   2  -7   2       78.67       90.21      8.15 o 
   3  -7   2      650.24      630.65     24.36 o 
   4  -7   2       82.43      110.33     10.32 o 
   6  -7   2        0.66        0.50      3.51 o 
   7  -7   2       15.91       16.65      5.79 o 
   8  -7   2        5.80        3.19      6.02 o 
  -7  -6   2       11.57       13.16      5.73 o 
  -6  -6   2        1.14       -3.02      4.27 o 
  -5  -6   2      106.86       94.90      7.81 o 
  -4  -6   2      287.32      289.08     12.02 o 
  -3  -6   2      271.35      271.42     42.31 o 
  -2  -6   2        0.60       -1.67      3.68 o 
  -1  -6   2      717.19      690.46     17.61 o 
   0  -6   2       37.64       41.23      5.61 o 
   1  -6   2       63.35       63.77      6.17 o 
   2  -6   2      267.12      288.61     13.60 o 
   3  -6   2      157.52      167.74     10.66 o 
   4  -6   2       30.04       26.28      3.96 o 
   5  -6   2      758.09      741.51     17.24 o 
   6  -6   2       18.11       14.54      5.54 o 
   8  -6   2        0.01       -4.37      5.97 o 
  -8  -5   2       41.10       44.98     12.26 o 
  -7  -5   2       53.17       62.50      8.29 o 
  -6  -5   2       13.76        6.68      4.49 o 
  -5  -5   2      243.36      239.42     11.10 o 
  -4  -5   2        0.83       -0.58      3.09 o 
  -3  -5   2      101.94       84.45      6.04 o 
  -2  -5   2      644.16      640.76     16.81 o 
  -1  -5   2      534.03      615.69     20.82 o 
   0  -5   2     5489.32     5975.41    152.08 o 
   1  -5   2     1157.92     1182.01     34.90 o 
   2  -5   2      167.91      230.69     11.38 o 
   3  -5   2      245.53      221.68      7.33 o 
   4  -5   2      360.55      342.07      9.73 o 
   5  -5   2      348.80      360.26     18.40 o 
   6  -5   2      458.08      432.56     21.86 o 
   7  -5   2       31.66       37.41      9.57 o 
   8  -5   2      151.17      139.48     14.90 o 
  -8  -4   2       11.06        4.93      7.55 o 
  -7  -4   2       18.47       15.70      5.32 o 
  -6  -4   2       25.16       14.31      4.76 o 
  -5  -4   2      338.87      321.77     12.61 o 
  -4  -4   2      646.96      594.55     17.13 o 
  -3  -4   2     1803.06     1765.50     29.02 o 
  -2  -4   2      977.21      949.74     16.79 o 
  -1  -4   2      753.18      646.45     12.04 o 
   0  -4   2     1184.56     1099.60     18.52 o 
   1  -4   2     4583.51     4843.04     86.44 o 
   2  -4   2      274.56      277.75      7.39 o 
   3  -4   2      102.62       99.26      8.39 o 
   5  -4   2       49.47       45.22      7.75 o 
   6  -4   2        1.96       -4.56      4.69 o 
   7  -4   2      255.99      262.72     17.62 o 
   8  -4   2      216.35      204.81     16.52 o 
  -8  -3   2      146.25      145.26     16.73 o 
  -7  -3   2       88.96       96.61      8.75 o 
  -6  -3   2      101.06       97.36      7.84 o 
  -5  -3   2      397.26      410.74     14.04 o 
  -4  -3   2       33.52       48.70      5.39 o 
  -3  -3   2     5097.68     5322.78     79.95 o 
  -2  -3   2        1.29       -0.71      1.29 o 
  -1  -3   2        7.98       19.03      2.09 o 
   0  -3   2     4333.51     4537.42    146.57 o 
   1  -3   2      564.60      511.36      8.63 o 
   2  -3   2     4400.65     4315.48     77.78 o 
   3  -3   2      501.06      481.61     18.69 o 
   4  -3   2       53.82       44.79      7.00 o 
   5  -3   2      281.25      297.00     13.42 o 
   6  -3   2       14.30       10.40      5.45 o 
   7  -3   2      104.96      138.93     13.41 o 
   8  -3   2       49.50       55.50     10.82 o 
  -8  -2   2       31.04       29.14     10.12 o 
  -7  -2   2      248.24      253.56     12.35 o 
  -6  -2   2      174.20      194.00     10.01 o 
  -5  -2   2       17.20       18.60      4.07 o 
  -4  -2   2     1227.75     1823.42     41.21 o 
  -3  -2   2     3527.19     6682.04    242.17 o 
  -2  -2   2     1754.81     1854.21     50.17 o 
  -1  -2   2     2276.56     2351.14     35.69 o 
   0  -2   2       13.04       19.18      1.36 o 
   1  -2   2       85.09       76.46      5.77 o 
   2  -2   2     1396.13     1555.47     31.19 o 
   3  -2   2       58.95       81.28      6.08 o 
   4  -2   2     1053.57     1098.36     25.08 o 
   5  -2   2      108.76      116.61      6.54 o 
   6  -2   2      310.77      293.53     17.18 o 
   7  -2   2      474.33      480.11     24.42 o 
   8  -2   2       16.31       13.65      7.72 o 
  -9  -1   2        8.09        6.60      9.52 o 
  -8  -1   2       55.95       78.02     13.62 o 
  -7  -1   2      112.99       98.18      8.69 o 
  -6  -1   2       63.74       75.25      6.89 o 
  -5  -1   2      172.90      176.27      5.92 o 
  -4  -1   2      154.92      234.87     33.99 o 
  -3  -1   2       51.54       43.33      2.68 o 
  -2  -1   2      307.32      332.41      6.75 o 
  -1  -1   2      707.75      684.28     11.33 o 
   0  -1   2      886.68      787.69     15.22 o 
   1  -1   2        4.95       28.22      3.60 o 
   2  -1   2     1795.14     1746.96     27.45 o 
   3  -1   2     1751.79     1843.15     29.63 o 
   4  -1   2     1755.78     1755.76     37.13 o 
   5  -1   2      732.10      712.20     18.88 o 
   6  -1   2      380.94      348.63     12.74 o 
   7  -1   2      354.67      320.14     19.66 o 
   8  -1   2       39.14       35.13      9.54 o 
  -9   0   2        5.47        5.89      9.56 o 
  -8   0   2       30.41       23.38     10.49 o 
  -7   0   2       18.22       14.62      5.39 o 
  -6   0   2        2.71       -1.59      3.00 o 
  -5   0   2      156.07      142.15      6.94 o 
  -4   0   2      832.35      927.80     21.33 o 
  -3   0   2       94.82      104.95      5.38 o 
  -2   0   2     8927.13     9512.09    411.65 o 
  -1   0   2        0.78        0.57      1.28 o 
   0   0   2     4901.86     4975.71     86.86 o 
   1   0   2     3410.75     3090.37     57.18 o 
   2   0   2       77.56       80.22      4.43 o 
   3   0   2      689.68      738.31     13.43 o 
   4   0   2      298.14      249.43      8.90 o 
   5   0   2       38.37       30.77      4.19 o 
   6   0   2      908.38      838.19     22.73 o 
   7   0   2      135.29      116.27     12.85 o 
   8   0   2      223.10      215.10     17.74 o 
  -9   1   2       14.35       11.18     10.04 o 
  -8   1   2      477.42      542.91     30.35 o 
  -7   1   2      155.13      146.82      9.42 o 
  -6   1   2      349.73      359.57     14.54 o 
  -5   1   2      207.95      203.76      7.81 o 
  -4   1   2      603.41      800.25     20.12 o 
  -3   1   2      400.71      471.45     17.98 o 
  -2   1   2     6945.98     7069.07    172.29 o 
  -1   1   2     2005.17     2291.04     49.18 o 
   0   1   2     1207.90     1297.82     24.19 o 
   1   1   2      257.03      246.29      6.36 o 
   2   1   2     2494.09     2473.61     38.02 o 
   3   1   2     4875.30     4948.15     74.35 o 
   4   1   2      834.13      822.45     20.36 o 
   5   1   2      229.47      223.53      9.30 o 
   6   1   2      186.39      166.88      9.14 o 
   7   1   2      153.15      127.14     13.50 o 
   8   1   2      110.14      110.79     14.90 o 
  -9   2   2       36.86       41.90     12.00 o 
  -8   2   2      634.05      689.13     34.90 o 
  -7   2   2        2.96       -5.17      3.87 o 
  -6   2   2      302.93      328.35     19.34 o 
  -5   2   2      500.68      515.31     14.46 o 
  -4   2   2     1845.46     2666.34    135.67 o 
  -3   2   2      743.70      824.27     26.23 o 
  -2   2   2      624.67      626.23     13.49 o 
  -1   2   2      300.75      312.69      7.67 o 
   0   2   2      280.39      348.36      8.41 o 
   1   2   2     1519.47     1564.64     29.55 o 
   2   2   2      848.79      880.24     15.17 o 
   3   2   2     1263.24     1318.95     23.63 o 
   4   2   2       93.63       93.45      5.96 o 
   5   2   2       16.38       15.33      5.96 o 
   6   2   2      799.32      824.68     25.63 o 
   7   2   2      223.94      195.43     16.28 o 
   8   2   2       70.14       74.76     13.02 o 
  -9   3   2       11.16       13.92      9.77 o 
  -8   3   2      395.54      449.89     27.23 o 
  -7   3   2       28.26       28.25      4.89 o 
  -6   3   2      882.99      836.93     21.01 o 
  -5   3   2      175.16      176.31     10.54 o 
  -4   3   2      777.83      874.22     21.82 o 
  -3   3   2       50.43       72.21      5.27 o 
  -2   3   2       38.49       33.31      3.36 o 
  -1   3   2        0.08       -2.63      1.75 o 
   0   3   2     5658.01     5819.68    102.54 o 
   2   3   2      448.97      409.66     10.24 o 
   3   3   2       93.05       91.72      4.99 o 
   4   3   2      814.90      772.04     20.40 o 
   5   3   2      413.04      404.89     14.00 o 
   6   3   2      569.49      584.96     18.75 o 
   7   3   2       42.33       39.33      6.35 o 
   8   3   2      134.81      137.75     15.89 o 
  -7   4   2       50.77       47.27      5.97 o 
  -6   4   2      148.39      148.49      8.94 o 
  -5   4   2      346.91      340.87      8.90 o 
  -4   4   2        4.12       -1.36      3.08 o 
  -3   4   2     1310.97     1479.94     41.57 o 
  -2   4   2     2265.44     2291.64     60.72 o 
  -1   4   2      191.97      154.64      8.05 o 
   0   4   2      686.10      701.67     16.00 o 
   1   4   2       14.48       16.47      2.60 o 
   2   4   2      190.14      217.17      7.22 o 
   3   4   2        0.13       -3.29      2.19 o 
   4   4   2        0.81       -3.63      2.73 o 
   5   4   2       19.84       10.65      4.60 o 
   6   4   2      191.78      178.44     10.08 o 
   7   4   2        6.06       -0.89      4.35 o 
  -8   5   2       39.94       32.09      9.17 o 
  -6   5   2      334.95      327.54      9.44 o 
  -5   5   2       16.78       20.93      5.33 o 
  -4   5   2      525.31      564.76     20.49 o 
  -3   5   2      207.55      233.26     11.01 o 
  -2   5   2     1027.21     1005.83     30.29 o 
  -1   5   2      733.82      712.53     23.40 o 
   0   5   2        0.34       -2.25      1.84 o 
   1   5   2      245.47      189.80      7.26 o 
   2   5   2      582.02      610.46     14.99 o 
   3   5   2       56.12       50.47      7.03 o 
   4   5   2      206.19      214.26     35.13 o 
   5   5   2        5.50        7.18      8.11 o 
   6   5   2       81.41       74.19      7.89 o 
   7   5   2       25.05       20.64      6.07 o 
  -8   6   2       71.92       65.75     11.40 o 
  -6   6   2      109.51      110.18      9.93 o 
  -5   6   2        7.70       13.86      5.76 o 
  -4   6   2        0.33       -4.31      3.33 o 
  -3   6   2      253.06      255.18     12.21 o 
  -2   6   2     1211.79     1228.41     36.95 o 
  -1   6   2      533.36      545.49     20.26 o 
   0   6   2     1808.00     1855.45     37.60 o 
   1   6   2      253.32      256.63      9.14 o 
   2   6   2      526.66      477.50     19.51 o 
   3   6   2       87.20       85.81     10.06 o 
   4   6   2        1.66       -2.09      5.27 o 
   5   6   2        0.03       -5.87      3.91 o 
   6   6   2       13.38       10.14      5.29 o 
  -8   7   2        1.57        8.50      7.92 o 
  -6   7   2      523.14      522.62     22.32 o 
  -5   7   2        0.11       -6.13      4.85 o 
  -4   7   2     1028.31     1146.24     36.99 o 
  -3   7   2        6.88        6.44      4.87 o 
  -2   7   2      842.50      812.25     27.89 o 
  -1   7   2       24.82       24.22      5.87 o 
   0   7   2       72.42       74.82     10.45 o 
   1   7   2      731.14      677.83     35.80 o 
   2   7   2       71.38       82.48     10.77 o 
   3   7   2      189.59      186.59     14.62 o 
   4   7   2      306.66      308.79     20.18 o 
   5   7   2       30.79       28.33      9.90 o 
   6   7   2        1.65       -0.17      7.20 o 
  -6   8   2       45.23       35.23      8.09 o 
  -5   8   2       67.69       75.88      9.08 o 
  -4   8   2      253.87      233.70     13.92 o 
  -3   8   2      255.30      267.64     14.81 o 
  -2   8   2       76.14       62.43      7.80 o 
  -1   8   2       27.04       24.90      6.56 o 
   0   8   2      187.73      161.51      8.40 o 
   1   8   2      229.33      221.51      9.67 o 
   2   8   2       19.85       15.62      7.57 o 
   3   8   2        4.30       -3.44      5.33 o 
   4   8   2       62.23       85.01     13.62 o 
   5   8   2        0.47        0.68      8.05 o 
  -6   9   2        1.68       -0.81      6.31 o 
  -5   9   2        5.09       -0.97      5.89 o 
  -4   9   2      242.76      264.43     15.58 o 
  -3   9   2        0.55       -2.15      5.65 o 
  -2   9   2     1052.61     1070.63     37.37 o 
  -1   9   2       20.68       12.92      6.83 o 
   0   9   2       61.71       55.44      6.62 o 
   1   9   2      147.07      140.57     12.72 o 
   2   9   2        3.82        4.75      6.67 o 
   3   9   2      377.28      358.97     22.30 o 
   4   9   2       34.15       46.34     11.45 o 
  -5  10   2        0.08       -7.33      6.09 o 
  -4  10   2       92.34       92.33     10.57 o 
  -3  10   2      138.65      124.36     11.68 o 
  -2  10   2        4.31       -3.47      6.03 o 
  -1  10   2       70.10       76.53      7.95 o 
   0  10   2      269.77      257.35     17.14 o 
   1  10   2       48.64       48.02     10.17 o 
   2  10   2      104.93       98.78     12.37 o 
   3  10   2       15.67       10.28      8.74 o 
  -5  11   2       27.21       34.83      9.34 o 
  -4  11   2        0.23       -1.35      6.77 o 
  -3  11   2       45.32       40.67      9.68 o 
  -2  11   2       78.99       72.03     11.65 o 
  -1  11   2       52.10       57.50      7.76 o 
   0  11   2       56.33       54.48     10.98 o 
   1  11   2        0.05       -0.87      6.48 o 
   2  11   2       60.57       68.81     12.97 o 
  -3  12   2        2.02        3.63      7.60 o 
  -2  12   2       21.21       19.51      6.69 o 
  -1  12   2      100.59      102.85     12.94 o 
   0  12   2        2.97       -3.72      6.81 o 
  -2 -12   3       43.30       51.38     12.28 o 
  -1 -12   3        2.27        3.60      7.16 o 
   0 -12   3       28.22       28.61      8.96 o 
   1 -12   3        0.06       -6.31      5.81 o 
   2 -12   3       26.92       17.30      7.81 o 
   3 -12   3       21.46       10.68      7.89 o 
  -3 -11   3       51.68       36.13     10.76 o 
  -2 -11   3       30.77       41.87     10.45 o 
  -1 -11   3       73.35       87.08     12.90 o 
   0 -11   3       48.54       41.34      9.24 o 
   1 -11   3      143.54      127.18     12.06 o 
   2 -11   3       81.71       81.54     10.13 o 
   3 -11   3       40.56       37.07      9.08 o 
   4 -11   3       55.07       56.15     10.68 o 
   5 -11   3       15.43        8.49      7.49 o 
  -4 -10   3       10.96        6.10      5.47 o 
  -3 -10   3      103.72      125.24     13.44 o 
  -2 -10   3        5.78        5.73      6.97 o 
  -1 -10   3      126.55      113.56     11.48 o 
   0 -10   3       10.66        6.01      6.44 o 
   1 -10   3      315.62      315.54     17.36 o 
   3 -10   3      142.33      125.67     11.53 o 
   4 -10   3       48.66       59.20     10.09 o 
   5 -10   3       77.48       90.82     12.38 o 
   6 -10   3      110.97      117.15     12.82 o 
  -5  -9   3       17.50       12.72      5.72 o 
  -4  -9   3        0.13        1.96      4.80 o 
  -3  -9   3      236.78      214.22     19.56 o 
  -2  -9   3      249.38      257.91     16.56 o 
  -1  -9   3      203.27      175.95     12.89 o 
   0  -9   3       90.19       89.61      9.33 o 
   1  -9   3      946.32     1009.23     35.19 o 
   2  -9   3       18.48       37.42      7.69 o 
   4  -9   3      207.65      208.24     14.54 o 
   5  -9   3       42.79       51.44      9.26 o 
   6  -9   3       60.28       53.18     10.64 o 
   7  -9   3        7.78       -0.96      7.45 o 
  -6  -8   3        1.09       -1.98      5.55 o 
  -5  -8   3       13.51       10.27      5.42 o 
  -4  -8   3      328.56      331.16     14.34 o 
  -3  -8   3      484.99      471.23     22.27 o 
  -2  -8   3      653.07      653.87     30.33 o 
  -1  -8   3      662.28      617.47     24.56 o 
   0  -8   3       43.53       28.81      5.97 o 
   1  -8   3      438.94      446.15     19.05 o 
   2  -8   3      335.70      331.27     16.52 o 
   3  -8   3      469.26      598.15     24.76 o 
   4  -8   3      199.56      194.64     13.65 o 
   5  -8   3      102.80      109.79     11.02 o 
   6  -8   3      160.33      151.10      9.12 o 
   7  -8   3       40.44       47.26      7.05 o 
  -7  -7   3       62.94       73.40     14.13 o 
  -6  -7   3       13.88        8.22      5.34 o 
  -5  -7   3       99.86      118.32     10.50 o 
  -4  -7   3        1.49        1.77      3.70 o 
  -3  -7   3        0.62       -4.35      2.90 o 
  -2  -7   3      196.89      188.53      8.90 o 
  -1  -7   3      462.51      432.23     24.58 o 
   0  -7   3      258.05      246.96     12.65 o 
   1  -7   3      719.29      666.31     23.92 o 
   2  -7   3       65.32       47.24      7.08 o 
   3  -7   3      486.94      525.46     21.92 o 
   4  -7   3      657.79      637.92     15.62 o 
   5  -7   3        0.48        7.55      7.66 o 
   6  -7   3        4.28       -2.37      5.15 o 
   7  -7   3        0.16       -6.72      4.48 o 
  -7  -6   3        1.97        0.15      7.77 o 
  -6  -6   3       15.60       14.12      5.22 o 
  -5  -6   3       93.73      118.48     12.66 o 
  -4  -6   3        3.76        3.46      3.78 o 
  -3  -6   3      352.09      452.31     68.16 o 
  -2  -6   3      851.23      904.20     17.42 o 
  -1  -6   3      188.44      181.02      7.54 o 
   0  -6   3       94.84       96.26      5.37 o 
   1  -6   3      511.77      546.82     14.53 o 
   2  -6   3      286.91      301.33     14.10 o 
   3  -6   3      339.35      354.14      9.97 o 
   4  -6   3      863.85      869.13     18.92 o 
   5  -6   3     1164.14     1195.89     24.77 o 
   6  -6   3      460.66      460.80     23.44 o 
   7  -6   3      513.22      502.99     26.25 o 
   8  -6   3       39.87       38.41     10.50 o 
  -8  -5   3        9.71        8.01      9.46 o 
  -7  -5   3       21.11       34.22     10.34 o 
  -6  -5   3      147.82      124.00     16.52 o 
  -5  -5   3        1.80        0.66      3.45 o 
  -4  -5   3        1.87       -2.02      2.88 o 
  -3  -5   3       11.09       17.84      8.44 o 
  -2  -5   3        0.55        4.74      2.09 o 
  -1  -5   3      177.51      174.73      5.50 o 
   0  -5   3     1335.50     1335.75     22.65 o 
   1  -5   3     1264.69     1112.53     23.83 o 
   2  -5   3        4.41        1.30      1.71 o 
   3  -5   3     1407.03     1434.03     26.39 o 
   4  -5   3       23.82       10.26      5.39 o 
   5  -5   3       35.15       31.97      7.69 o 
   6  -5   3      121.28      120.34     12.05 o 
   7  -5   3      206.90      207.28     16.37 o 
   8  -5   3       14.02       16.29      8.04 o 
  -8  -4   3       31.28       30.87     11.04 o 
  -7  -4   3       84.32       91.80     14.02 o 
  -6  -4   3       47.47       42.94      7.57 o 
  -5  -4   3       17.07       21.60     12.00 o 
  -4  -4   3      456.99      467.16     14.62 o 
  -3  -4   3      283.70      270.68      7.99 o 
  -2  -4   3      179.27      263.20     13.01 o 
  -1  -4   3      126.96      125.05      4.61 o 
   0  -4   3     1401.76     1404.50     23.06 o 
   1  -4   3      994.89      884.11     14.14 o 
   2  -4   3       56.00       40.12      3.00 o 
   3  -4   3      470.82      457.23     18.64 o 
   4  -4   3        7.44        6.45      4.57 o 
   5  -4   3      590.63      570.43     24.42 o 
   6  -4   3      343.76      326.38     18.72 o 
   7  -4   3      291.53      272.95     18.32 o 
   8  -4   3       20.20       16.26      8.33 o 
  -8  -3   3      202.00      203.43     19.45 o 
  -7  -3   3      255.54      286.81     20.93 o 
  -6  -3   3       85.05      120.69     10.80 o 
  -5  -3   3      182.74      316.62     12.00 o 
  -4  -3   3        0.23       -0.92      1.68 o 
  -3  -3   3      172.00      200.04      5.76 o 
  -2  -3   3        7.16        7.45      1.97 o 
  -1  -3   3     1066.71     1019.45     26.96 o 
   0  -3   3      656.05      694.85     12.32 o 
   1  -3   3      328.72      351.78      6.80 o 
   2  -3   3      101.06       97.49      4.92 o 
   3  -3   3     2082.08     1998.91     39.69 o 
   4  -3   3      458.54      435.53     18.88 o 
   5  -3   3      650.44      616.31     25.51 o 
   6  -3   3      104.71       88.53     10.40 o 
   7  -3   3       15.60        9.24      7.64 o 
   8  -3   3      160.18      165.25     15.50 o 
  -8  -2   3       58.04       66.60     13.37 o 
  -7  -2   3      478.77      490.09     27.90 o 
  -6  -2   3     1274.02     1473.89     35.26 o 
  -5  -2   3       27.29       18.27      4.00 o 
  -4  -2   3     1723.74     1843.33     51.72 o 
  -3  -2   3      957.64      997.09     17.46 o 
  -2  -2   3       78.30       71.48      3.10 o 
  -1  -2   3      424.59      503.85     11.31 o 
   0  -2   3     7544.35     7635.41     88.79 o 
   1  -2   3      343.69      317.83      8.38 o 
   2  -2   3      680.52      726.34     16.35 o 
   3  -2   3       93.98       98.02      3.64 o 
   4  -2   3       18.93       20.47      5.09 o 
   5  -2   3      237.97      212.82     13.74 o 
   6  -2   3      428.64      429.97     21.96 o 
   7  -2   3      706.01      701.64     31.27 o 
   8  -2   3      134.52      127.20     14.45 o 
  -9  -1   3      104.24      105.19     17.48 o 
  -8  -1   3       27.34       30.62     10.66 o 
  -7  -1   3      723.31      760.82     35.94 o 
  -6  -1   3      279.30      300.95     12.12 o 
  -5  -1   3      120.42      108.85      4.90 o 
  -4  -1   3      861.87      888.14     16.51 o 
  -3  -1   3       77.37       91.19      3.56 o 
  -2  -1   3        1.93        3.16      2.69 o 
  -1  -1   3      360.53      390.02     19.62 o 
   0  -1   3      132.56      121.27      4.03 o 
   1  -1   3      773.39      815.30     21.19 o 
   2  -1   3      852.95      876.31     18.63 o 
   3  -1   3     3107.72     3139.19     48.51 o 
   4  -1   3       18.19       17.84      2.42 o 
   5  -1   3      275.73      252.82     15.16 o 
   6  -1   3       83.90       83.46     11.37 o 
   7  -1   3      241.34      218.85     16.66 o 
   8  -1   3      135.48      145.14     14.72 o 
  -9   0   3      126.38      137.08     16.94 o 
  -8   0   3        6.08      -10.54      7.03 o 
  -7   0   3      410.07      391.39     23.92 o 
  -6   0   3       18.80       11.66      3.75 o 
  -5   0   3       94.88       97.48      7.35 o 
  -4   0   3     4620.62     4883.42     87.22 o 
  -3   0   3        2.00        6.14      1.59 o 
  -2   0   3    11245.22    10677.88    257.36 o 
  -1   0   3      126.37      147.77      7.04 o 
   0   0   3      116.37      135.55      4.37 o 
   1   0   3      162.47      158.08      5.20 o 
   2   0   3      548.26      463.51     11.22 o 
   3   0   3       15.26       23.27      3.79 o 
   4   0   3      170.82      213.53      7.93 o 
   5   0   3        5.45        1.39      2.64 o 
   6   0   3      153.67      148.93     13.24 o 
   7   0   3      139.55      153.24     14.80 o 
   8   0   3       85.62       72.92     12.81 o 
  -9   1   3        1.19       -4.67      7.63 o 
  -8   1   3      256.57      229.62     20.08 o 
  -7   1   3      169.07      139.84     14.62 o 
  -5   1   3      243.33      271.20      9.08 o 
  -4   1   3       17.50        9.27      9.18 o 
  -3   1   3       59.96       50.71      3.60 o 
  -2   1   3      698.31      720.29     19.02 o 
  -1   1   3      839.27      859.19     17.03 o 
   0   1   3     6067.50     5762.79    100.92 o 
   1   1   3        6.89        8.47      2.38 o 
   2   1   3     1582.93     1571.39     30.38 o 
   3   1   3     1813.29     1949.71     31.43 o 
   4   1   3       78.69       83.53      3.81 o 
   5   1   3      179.78      181.72      8.36 o 
   6   1   3      219.47      219.32     16.09 o 
   7   1   3       15.89        4.55      6.96 o 
   8   1   3       44.63       42.60     10.60 o 
  -9   2   3        4.22        4.29      8.81 o 
  -8   2   3      243.16      247.98     20.05 o 
  -6   2   3       89.68      163.15     11.84 o 
  -5   2   3      897.45      975.67     21.99 o 
  -4   2   3     1870.18     2043.28     57.30 o 
  -3   2   3       81.31       82.04      3.89 o 
  -2   2   3     2347.55     2464.89     45.21 o 
  -1   2   3     3286.56     3453.80     62.04 o 
   0   2   3     2861.45     2911.72     53.00 o 
   1   2   3       25.95       13.71      2.80 o 
   2   2   3      720.85      755.00     16.59 o 
   3   2   3        6.10       23.81      2.38 o 
   4   2   3       58.79       65.50     12.10 o 
   5   2   3      209.62      193.79      9.18 o 
   6   2   3        0.15       12.66      6.67 o 
   7   2   3       50.20       35.07      9.70 o 
   8   2   3        4.84       -0.76      6.63 o 
  -9   3   3       89.85      114.51     17.82 o 
  -8   3   3       82.81       92.49     14.64 o 
  -7   3   3        6.02        6.13      5.37 o 
  -6   3   3      259.41      246.83     15.10 o 
  -5   3   3     1052.67     1086.21     17.21 o 
  -4   3   3       19.10       26.43      3.45 o 
  -3   3   3     2635.08     2804.28     55.60 o 
  -2   3   3      105.04      105.57      4.58 o 
  -1   3   3      437.54      471.36     11.60 o 
   0   3   3        1.60       -0.62      2.11 o 
   1   3   3       96.33       94.48      4.63 o 
   2   3   3     3825.62     3787.20     69.13 o 
   3   3   3        5.07        3.47      1.98 o 
   4   3   3      283.94      307.19     14.35 o 
   5   3   3      507.42      512.13     16.43 o 
   6   3   3       40.99       41.87      6.36 o 
   7   3   3        0.76        3.32      7.07 o 
  -9   4   3        1.77        3.81      9.13 o 
  -7   4   3       24.88       16.01      6.51 o 
  -6   4   3       18.75        3.28      6.57 o 
  -5   4   3        6.35        5.09      3.12 o 
  -4   4   3       19.71       20.41      3.41 o 
  -3   4   3      697.48      749.91     17.52 o 
  -2   4   3     4031.61     4215.57    116.77 o 
  -1   4   3     1668.56     1667.98     33.09 o 
   0   4   3     1300.85     1245.54     25.85 o 
   1   4   3        3.43       -0.25      1.99 o 
   2   4   3      405.14      394.57     14.01 o 
   3   4   3      377.26      365.34     18.68 o 
   4   4   3      157.03      156.64     13.22 o 
   5   4   3       60.64       62.89      8.48 o 
   6   4   3       66.30       64.97      7.62 o 
   7   4   3       11.31       11.30      7.87 o 
  -8   5   3       11.44        6.09      7.04 o 
  -7   5   3       16.06       13.80      7.84 o 
  -6   5   3       22.69       10.22      6.67 o 
  -5   5   3        1.48        0.61      4.00 o 
  -4   5   3        3.80       -0.36      4.53 o 
  -3   5   3      116.08      120.54      9.44 o 
  -2   5   3      594.85      621.58     19.98 o 
  -1   5   3      184.72      194.47      7.63 o 
   0   5   3      346.44      322.66     10.21 o 
   1   5   3        5.06        4.66      2.86 o 
   2   5   3     1278.10     1241.84     26.66 o 
   3   5   3      103.84       89.24     10.16 o 
   4   5   3      451.43      428.05     22.54 o 
   5   5   3       53.00       61.87     11.70 o 
   6   5   3       30.68       10.97      8.07 o 
   7   5   3       32.06       25.74     10.04 o 
  -8   6   3       14.57       21.25      9.08 o 
  -7   6   3       44.35       39.09      9.41 o 
  -6   6   3       58.93       45.58     10.28 o 
  -5   6   3       84.82       90.78      6.70 o 
  -4   6   3      125.65      127.53      7.01 o 
  -3   6   3      174.35      163.38      9.48 o 
  -2   6   3     1203.92     1217.92     27.07 o 
  -1   6   3       37.65       32.30      8.51 o 
   0   6   3     1657.24     1572.74     32.97 o 
   1   6   3      351.21      357.63     11.58 o 
   2   6   3      142.27      145.56     12.17 o 
   3   6   3       75.91       52.58      9.93 o 
   4   6   3       16.72        8.27      7.31 o 
   5   6   3        6.96        5.96      7.11 o 
   6   6   3       11.38        1.04      7.93 o 
  -8   7   3      128.33      125.86     14.60 o 
  -7   7   3       39.60       43.03     10.34 o 
  -6   7   3      449.92      443.37     24.22 o 
  -5   7   3       32.35       38.38      6.11 o 
  -4   7   3       42.54       42.50     11.62 o 
  -3   7   3        0.94       -4.26      2.84 o 
  -2   7   3       10.66        5.11      3.84 o 
  -1   7   3        2.11        1.29      3.15 o 
   0   7   3       74.04       66.27      6.09 o 
   1   7   3       20.90       16.83      4.03 o 
   2   7   3      263.83      245.67     16.13 o 
   3   7   3        1.86       -2.20      5.64 o 
   4   7   3      348.02      389.60     23.22 o 
   5   7   3       10.46        4.87      8.19 o 
   6   7   3        2.86        0.55      7.99 o 
  -7   8   3       13.97       10.05      8.32 o 
  -6   8   3      190.69      199.08     17.20 o 
  -5   8   3        7.33        8.66      4.49 o 
  -4   8   3       12.33       12.72      4.68 o 
  -3   8   3      441.43      418.07     14.45 o 
  -2   8   3       24.09       29.89      5.29 o 
  -1   8   3        5.22        6.21      3.99 o 
   0   8   3      127.17      109.36      9.30 o 
   1   8   3        9.74       10.40      6.56 o 
   2   8   3        1.35       -6.11      5.35 o 
   3   8   3       94.04       91.98     13.28 o 
   4   8   3      132.32      131.73     14.78 o 
   5   8   3        0.91       -3.28      6.93 o 
  -7   9   3       35.83       36.05     11.97 o 
  -6   9   3      207.81      199.79     18.04 o 
  -5   9   3       10.70        4.00      7.99 o 
  -4   9   3      462.22      509.77     17.34 o 
  -3   9   3       12.97       13.79      4.90 o 
  -2   9   3       47.45       52.96     12.62 o 
  -1   9   3       59.84       51.68      6.79 o 
   0   9   3        9.65        7.58      4.71 o 
   1   9   3       91.25       79.72     11.78 o 
   2   9   3        0.19       -3.01      6.21 o 
   3   9   3      138.06      136.29     14.20 o 
   4   9   3      138.53      167.45     17.02 o 
  -6  10   3       32.33       15.30     10.49 o 
  -5  10   3       51.08       65.56     13.53 o 
  -4  10   3        9.66        6.53      5.32 o 
  -3  10   3       51.01       54.31     11.18 o 
  -2  10   3        1.54        5.80      4.98 o 
  -1  10   3       90.18       96.35      9.90 o 
   0  10   3      119.97      128.72     12.72 o 
   1  10   3        0.03        2.69      6.76 o 
   2  10   3       38.43       43.32     10.64 o 
   3  10   3        2.20       -2.28      6.95 o 
  -4  11   3      165.34      174.16     11.42 o 
  -3  11   3       39.46       32.59      7.17 o 
  -2  11   3       42.29       42.38      7.86 o 
  -1  11   3        8.71        3.18      5.07 o 
   0  11   3       23.04       23.74      9.44 o 
   1  11   3        5.70       12.70      8.33 o 
  -2 -12   4       96.97      107.09     13.32 o 
  -1 -12   4       12.42       10.54      7.43 o 
   0 -12   4       18.03       13.06      7.56 o 
   1 -12   4       81.56       82.52     11.90 o 
   2 -12   4       38.47       37.29      9.42 o 
   3 -12   4      136.69      125.96     13.17 o 
  -3 -11   4       11.68        2.25      8.08 o 
  -2 -11   4       74.96       66.80     12.14 o 
  -1 -11   4        0.26       -2.11      5.93 o 
   0 -11   4      145.22      136.25     12.33 o 
   1 -11   4       44.72       30.71      8.11 o 
   2 -11   4       29.01       47.02      9.97 o 
   3 -11   4        7.53        6.40      6.93 o 
   4 -11   4       25.97       34.99      9.09 o 
   5 -11   4      134.19      130.05     13.41 o 
  -4 -10   4       74.76       84.21      9.47 o 
  -3 -10   4       33.35       30.53      6.60 o 
  -2 -10   4       50.03       52.15     10.40 o 
  -1 -10   4        0.35       -4.27      5.57 o 
   0 -10   4      103.40      124.92     11.14 o 
   1 -10   4      174.73      190.94     13.61 o 
   2 -10   4       68.21       85.76      9.94 o 
   3 -10   4      322.36      306.25     17.70 o 
   4 -10   4       63.32       75.59     11.26 o 
   5 -10   4      204.73      201.73     15.61 o 
   6 -10   4       53.73       65.35     11.96 o 
  -5  -9   4       19.35        7.81      5.64 o 
  -4  -9   4        8.52       10.31      5.40 o 
  -3  -9   4       47.68       46.18      7.07 o 
  -2  -9   4        9.71        8.11      4.67 o 
  -1  -9   4       66.97       68.15      9.52 o 
   0  -9   4      102.29      100.39      9.48 o 
   1  -9   4      100.65      111.39     10.08 o 
   2  -9   4      588.38      627.42     25.55 o 
   3  -9   4        9.14       10.44      6.17 o 
   4  -9   4      197.32      204.35     14.40 o 
   5  -9   4        6.19        9.93      6.85 o 
   6  -9   4       26.11       26.86      9.13 o 
  -6  -8   4       12.66       14.92      8.86 o 
  -5  -8   4       78.20       86.09      9.22 o 
  -4  -8   4      487.33      485.58     22.95 o 
  -3  -8   4      466.73      470.21     16.42 o 
  -2  -8   4      291.68      326.19     12.51 o 
  -1  -8   4        0.66       -0.61      3.08 o 
   0  -8   4        0.53        0.40      3.75 o 
   1  -8   4      101.15       85.97      8.35 o 
   2  -8   4       31.52       29.69      7.09 o 
   3  -8   4      113.78      105.77     10.29 o 
   4  -8   4      282.92      253.95     15.81 o 
   5  -8   4      136.06      141.24     12.31 o 
   6  -8   4       92.12       97.93      7.14 o 
   7  -8   4      108.28      115.00      8.24 o 
  -7  -7   4      193.51      230.23     20.01 o 
  -6  -7   4        0.02       -6.25      6.48 o 
  -5  -7   4      215.66      205.34     11.29 o 
  -4  -7   4       53.04       59.11      7.19 o 
  -3  -7   4      112.30      101.43      7.35 o 
  -2  -7   4      216.84      211.09      7.37 o 
  -1  -7   4       59.58       64.81      4.48 o 
   0  -7   4        1.93       -5.41      3.61 o 
   1  -7   4       36.77       29.31      4.29 o 
   2  -7   4      285.95      290.08     14.97 o 
   3  -7   4       33.10       34.67      7.12 o 
   4  -7   4       41.69       49.27      8.32 o 
   5  -7   4      182.16      196.18      8.63 o 
   6  -7   4      109.75      115.78      7.43 o 
   7  -7   4      210.23      247.56     11.72 o 
  -7  -6   4      108.46      112.70     14.50 o 
  -6  -6   4       29.93       26.86      9.28 o 
  -5  -6   4      608.01      628.72     19.99 o 
  -4  -6   4       60.02       67.25      6.87 o 
  -3  -6   4      777.58      742.60     37.31 o 
  -2  -6   4      371.07      395.40      9.90 o 
   0  -6   4       73.55       95.71     11.98 o 
   1  -6   4      417.48      391.77     13.81 o 
   2  -6   4       43.70       51.73      5.31 o 
   3  -6   4      244.66      239.26      8.23 o 
   4  -6   4       43.80       60.36      7.55 o 
   6  -6   4        0.63       -5.28      4.69 o 
   7  -6   4      185.71      172.81     15.38 o 
  -7  -5   4       90.40      120.54     14.98 o 
  -6  -5   4      183.70      190.62     16.54 o 
  -5  -5   4      144.56      163.12      9.25 o 
  -4  -5   4      365.11      365.65     13.22 o 
  -3  -5   4      533.62      522.53     11.71 o 
  -2  -5   4     1473.61     1534.30     26.33 o 
  -1  -5   4     1056.59     1035.73     18.67 o 
   0  -5   4      108.02      114.78      4.29 o 
   1  -5   4      165.56      125.10      6.17 o 
   2  -5   4      278.69      281.51     10.70 o 
   3  -5   4        0.13       -2.80      1.87 o 
   4  -5   4      569.21      614.83     25.36 o 
   5  -5   4        1.42        1.27      4.67 o 
   6  -5   4       43.41       31.71      8.24 o 
   7  -5   4      192.41      167.42     14.78 o 
   8  -5   4        3.73       -1.65      6.21 o 
  -8  -4   4        3.76       -4.08      7.48 o 
  -7  -4   4      193.66      290.78     21.90 o 
  -6  -4   4        0.03        1.37      6.16 o 
  -5  -4   4      209.46      237.62     10.64 o 
  -4  -4   4      195.04      241.11     11.80 o 
  -3  -4   4      846.33      826.44     21.03 o 
  -2  -4   4       76.15       75.32      3.87 o 
  -1  -4   4     2261.47     2306.62     36.63 o 
   0  -4   4       51.47       47.33      6.35 o 
   1  -4   4      830.54      858.87     14.00 o 
   2  -4   4       33.14       30.59      4.05 o 
   3  -4   4      194.43      187.38     11.76 o 
   4  -4   4      124.76      116.97      6.97 o 
   5  -4   4      171.37      152.38     12.29 o 
   6  -4   4        9.36       13.57      6.76 o 
   7  -4   4      145.47      140.33     13.69 o 
   8  -4   4       37.28       45.87     11.42 o 
  -8  -3   4       71.06      101.27     16.78 o 
  -7  -3   4      308.56      399.16     25.63 o 
  -6  -3   4       48.49       57.84     11.29 o 
  -5  -3   4      243.91      243.44     10.32 o 
  -4  -3   4       49.55       56.50      3.76 o 
  -3  -3   4      445.95      465.13     12.45 o 
  -2  -3   4      968.61     1084.67     19.07 o 
  -1  -3   4      523.78      501.31      9.95 o 
   0  -3   4      110.11       78.71      3.17 o 
   1  -3   4     4804.60     4918.56     74.06 o 
   2  -3   4       61.07       39.11      4.89 o 
   3  -3   4     1921.64     2006.55     40.28 o 
   4  -3   4      618.80      621.41     16.96 o 
   5  -3   4        4.83        2.28      4.84 o 
   6  -3   4       11.53       -1.55      5.36 o 
   7  -3   4       31.16       18.68      7.72 o 
   8  -3   4        2.55        2.27      6.84 o 
  -8  -2   4      190.23      188.07     18.58 o 
  -7  -2   4      243.26      231.59     19.94 o 
  -6  -2   4      491.70      480.75     26.47 o 
  -5  -2   4      225.26      224.78      7.07 o 
  -4  -2   4       32.76       59.05     16.75 o 
  -3  -2   4     1613.37     1602.47     26.41 o 
  -2  -2   4      342.56      344.29      7.48 o 
  -1  -2   4      820.06      794.29     13.91 o 
   0  -2   4     1060.11     1043.91     21.95 o 
   1  -2   4       97.96       63.51      2.39 o 
   2  -2   4     1983.36     2071.00     40.10 o 
   3  -2   4      481.97      459.59     12.83 o 
   4  -2   4      191.47      160.11     10.04 o 
   5  -2   4      403.34      381.50     19.50 o 
   6  -2   4       30.55       24.33      7.85 o 
   7  -2   4      122.11      111.16     12.46 o 
   8  -2   4        1.25       -3.47      5.57 o 
  -9  -1   4        7.58        1.68      8.60 o 
  -8  -1   4       37.04       38.26     11.44 o 
  -7  -1   4      213.89      225.13     18.94 o 
  -6  -1   4      101.85       78.53     12.28 o 
  -5  -1   4       14.43       11.09      2.58 o 
  -4  -1   4      573.12      584.44     12.16 o 
  -3  -1   4      266.52      279.06      7.95 o 
  -2  -1   4      125.44      162.77     12.14 o 
  -1  -1   4      710.42      710.87     10.30 o 
   0  -1   4      124.09      127.10      4.77 o 
   1  -1   4     1329.80     1340.66     26.66 o 
   2  -1   4      787.10      898.75     19.69 o 
   3  -1   4     3455.51     3510.13     65.22 o 
   4  -1   4      491.81      502.34     14.04 o 
   5  -1   4      219.78      204.51     16.65 o 
   6  -1   4        2.29       -3.77      4.76 o 
   7  -1   4       21.19       12.65      7.45 o 
   8  -1   4       24.31       14.84      7.84 o 
  -9   0   4       14.87       18.54     11.36 o 
  -8   0   4        7.37       -0.75      8.54 o 
  -6   0   4       84.20       89.38     13.34 o 
  -5   0   4       58.29       56.59      5.83 o 
  -4   0   4     1442.58     1455.71     28.69 o 
  -3   0   4       34.78       31.14      2.95 o 
  -2   0   4       93.64       97.89      6.65 o 
  -1   0   4     4376.85     4304.49     76.41 o 
   0   0   4       68.49       82.71      3.98 o 
   1   0   4       86.09      113.22      7.90 o 
   2   0   4       39.37       28.24      3.23 o 
   3   0   4      121.72      115.05      5.70 o 
   4   0   4     1062.13     1026.07     18.77 o 
   5   0   4      195.36      194.58     14.04 o 
   6   0   4       79.17       91.92     12.09 o 
   7   0   4      271.22      260.54     18.66 o 
   8   0   4        0.23       -3.79      6.48 o 
  -9   1   4        0.60       -5.97      7.72 o 
  -8   1   4      130.24      119.07     14.65 o 
  -7   1   4        6.73        3.95      6.79 o 
  -6   1   4        3.99        0.79      4.61 o 
  -4   1   4      548.14      631.44     23.04 o 
  -3   1   4       32.57       28.35      2.05 o 
  -2   1   4      830.97      835.12     26.38 o 
  -1   1   4     2689.95     2946.71     53.36 o 
   0   1   4     1306.55     1266.91     25.08 o 
   1   1   4     1699.39     1619.15     33.14 o 
   2   1   4      566.47      564.08     13.71 o 
   3   1   4     1250.74     1217.39     25.70 o 
   4   1   4        0.24       -0.50      2.17 o 
   5   1   4      308.96      308.59     18.16 o 
   6   1   4        2.47       -1.96      5.55 o 
   7   1   4       18.82       12.74      7.72 o 
   8   1   4       35.79       13.68      9.04 o 
  -9   2   4       39.54       60.59     13.88 o 
  -8   2   4      166.51      153.01     16.29 o 
  -7   2   4        0.04       -5.40      4.60 o 
  -6   2   4      352.64      328.44     17.14 o 
  -5   2   4      107.24      104.77      9.48 o 
  -4   2   4     1073.15     1086.24     22.74 o 
  -3   2   4       98.18      174.18     20.88 o 
  -2   2   4      736.21      726.83     15.71 o 
  -1   2   4     3261.30     3423.82     62.19 o 
   0   2   4      284.75      286.34      8.45 o 
   1   2   4      345.51      379.92     10.48 o 
   2   2   4        1.25       -0.54      1.76 o 
   3   2   4        8.27        3.15      2.85 o 
   4   2   4      238.67      235.33     14.92 o 
   5   2   4       41.70       36.65      8.85 o 
   6   2   4        0.14       48.22     10.41 o 
   7   2   4       38.06       41.43     10.45 o 
  -9   3   4       16.84       21.36     10.89 o 
  -7   3   4       35.39       49.60      8.98 o 
  -6   3   4      301.02      283.69     16.10 o 
  -5   3   4      991.25      917.95     32.49 o 
  -4   3   4       28.63       34.42      3.55 o 
  -3   3   4       12.98       10.49      2.55 o 
  -2   3   4       23.07      162.54     10.73 o 
  -1   3   4       12.73       18.92      3.18 o 
   0   3   4      387.13      359.45     10.43 o 
   1   3   4      170.02      170.15      6.77 o 
   2   3   4      483.10      476.33     12.84 o 
   3   3   4      361.81      340.13     10.40 o 
   4   3   4        5.04        7.99      5.87 o 
   5   3   4      613.12      591.23     27.63 o 
   6   3   4       25.15       15.34      8.37 o 
   7   3   4        9.02       -1.79      6.55 o 
  -8   4   4        5.60        0.67      6.35 o 
  -7   4   4       40.66       45.30      8.89 o 
  -6   4   4      179.45      147.42     12.94 o 
  -5   4   4      139.79      132.77     11.52 o 
  -4   4   4      683.63      708.99     17.26 o 
  -3   4   4      268.90      279.60      8.84 o 
  -2   4   4     2747.57     2791.98     52.75 o 
  -1   4   4        0.86       -1.09      3.91 o 
   0   4   4       50.11       53.07      4.72 o 
   1   4   4        0.08       -3.69      2.46 o 
   2   4   4       16.20       13.19      4.40 o 
   3   4   4      208.08      189.91     13.82 o 
   4   4   4       24.33       16.21      7.23 o 
   5   4   4       42.67       39.03      9.61 o 
   6   4   4       67.01       88.33     13.34 o 
   7   4   4       50.23       57.56     12.68 o 
  -8   5   4       13.46        6.63      6.67 o 
  -7   5   4      181.26      144.03     13.57 o 
  -6   5   4      258.03      251.36     16.73 o 
  -5   5   4      162.88      163.86     13.37 o 
  -4   5   4       60.59       55.98      5.02 o 
  -3   5   4       11.54       10.71      3.02 o 
  -2   5   4      401.82      380.29     11.48 o 
  -1   5   4       96.56       77.81      5.50 o 
   0   5   4      514.93      477.54     13.68 o 
   1   5   4       38.02       36.52      7.86 o 
   2   5   4      603.78      608.43     16.60 o 
   3   5   4       15.47       20.33      7.28 o 
   4   5   4      212.02      224.78     16.58 o 
   5   5   4      290.58      271.49     19.58 o 
   6   5   4        0.31       -4.51      6.44 o 
  -8   6   4        2.36       -8.46      5.64 o 
  -7   6   4       11.11        8.49      7.23 o 
  -6   6   4       16.20       12.74      8.48 o 
  -5   6   4       18.21       16.90      7.68 o 
  -4   6   4      112.10      103.43      6.53 o 
  -3   6   4       10.61       11.85      3.63 o 
  -2   6   4     1578.85     1588.47     33.87 o 
  -1   6   4        1.25        1.98      3.17 o 
   0   6   4      608.08      573.37     15.92 o 
   1   6   4      239.32      226.20     14.02 o 
   2   6   4        1.76        3.53      4.97 o 
   3   6   4        0.02        2.41      6.23 o 
   4   6   4      101.74      108.42     14.00 o 
   5   6   4        2.10       -2.80      7.13 o 
   6   6   4       50.80       68.59     13.53 o 
  -7   7   4       12.08        2.52      7.76 o 
  -6   7   4      481.31      485.52     26.07 o 
  -5   7   4       81.96       78.40     12.25 o 
  -4   7   4       84.39       75.96      6.24 o 
  -3   7   4       63.17       62.12      5.98 o 
  -2   7   4        3.47       -4.14      3.29 o 
  -1   7   4       21.80       22.25      5.39 o 
   0   7   4      389.50      368.75     12.59 o 
   1   7   4        4.48       -3.40      6.12 o 
   2   7   4      287.34      266.16     17.08 o 
   3   7   4        0.39       -8.18      5.45 o 
   4   7   4      263.09      278.63     20.18 o 
   5   7   4       47.27       57.88     12.78 o 
  -7   8   4       18.80       20.05      9.76 o 
  -6   8   4      122.82      102.53     14.94 o 
  -5   8   4       22.29       20.22      7.97 o 
  -4   8   4       88.30       54.83     11.44 o 
  -3   8   4        1.29       -2.67      3.76 o 
  -2   8   4       11.75        5.35      4.35 o 
  -1   8   4       25.35       31.75      5.55 o 
   0   8   4      148.08      139.85      8.24 o 
   1   8   4      105.21       82.57     10.32 o 
   2   8   4        5.09       14.04      7.64 o 
   3   8   4       25.76       19.36      8.27 o 
   4   8   4      128.55      126.28     14.70 o 
  -6   9   4       80.38       77.53     14.28 o 
  -5   9   4       14.65        9.54      9.00 o 
  -4   9   4      492.40      507.19     27.07 o 
  -3   9   4        7.76        0.15      4.54 o 
  -2   9   4        0.12       -3.70      6.15 o 
  -1   9   4        1.00       -2.04      3.85 o 
   0   9   4        9.40        8.62      4.69 o 
   1   9   4      103.65       92.30     11.34 o 
   2   9   4       27.72       30.06      9.41 o 
   3   9   4       31.15       42.39     11.52 o 
  -5  10   4       66.70       56.24     13.00 o 
  -4  10   4        8.45        2.05      8.31 o 
  -3  10   4        4.01        2.59      4.81 o 
  -2  10   4      114.70      115.20      8.98 o 
  -1  10   4        0.03       -2.76      4.47 o 
   0  10   4      128.71      126.91     12.64 o 
   1  10   4       45.28       42.11     10.36 o 
   2  10   4       20.37       22.24      9.45 o 
  -4  11   4       51.75       55.04     13.40 o 
  -3  11   4       11.20       10.81      5.96 o 
  -2  11   4       16.41       18.87     10.60 o 
  -1  11   4        3.41       -1.48      6.39 o 
   0  11   4       62.51       76.56     12.48 o 
  -1 -12   5        2.43        1.37      6.63 o 
   0 -12   5       12.16        7.93      6.89 o 
   1 -12   5       41.08       37.31      9.13 o 
   2 -12   5        6.48       -0.44      6.89 o 
   3 -12   5       16.67       16.50      8.12 o 
  -3 -11   5       33.44       45.54     11.88 o 
  -2 -11   5      146.32      171.05     14.93 o 
  -1 -11   5        4.11        7.44      6.55 o 
   1 -11   5        0.65        6.20      6.01 o 
   2 -11   5        1.39        4.05      6.19 o 
   3 -11   5        0.59        1.24      6.03 o 
   4 -11   5        2.62       -2.88      6.08 o 
  -4 -10   5      102.11      117.07     10.03 o 
  -3 -10   5       94.76      105.28     10.24 o 
  -2 -10   5       39.54       44.08      9.74 o 
  -1 -10   5       13.17       12.94      6.48 o 
   0 -10   5       79.81      302.17     17.06 o 
   1 -10   5      349.44      333.49     18.42 o 
   2 -10   5        0.36       -1.69      5.15 o 
   3 -10   5       90.24       89.40     10.38 o 
   4 -10   5       30.70       32.35      8.66 o 
   5 -10   5        9.11        6.93      6.88 o 
  -5  -9   5        2.54       -2.24      8.05 o 
  -4  -9   5        4.02        7.06      5.19 o 
  -3  -9   5      174.01      179.65     12.16 o 
  -2  -9   5       34.25       50.01      6.76 o 
  -1  -9   5      187.30      172.33     12.37 o 
   0  -9   5      213.52      211.55     13.32 o 
   1  -9   5       52.75       70.88      8.53 o 
   2  -9   5      232.29      216.08     14.13 o 
   3  -9   5        1.66       -4.12      4.27 o 
   4  -9   5       30.07       28.14      7.95 o 
   5  -9   5        1.85        0.49      6.01 o 
   6  -9   5        0.98        0.05      4.25 o 
  -6  -8   5      125.33      164.34     17.52 o 
  -5  -8   5       29.73       45.99     11.41 o 
  -4  -8   5      297.25      343.48     22.98 o 
  -3  -8   5      250.93      265.43     12.20 o 
  -2  -8   5      143.84      168.73      7.13 o 
  -1  -8   5      123.20      118.38      5.83 o 
   0  -8   5       74.01       72.80      6.10 o 
   1  -8   5      359.97      319.57     11.80 o 
   2  -8   5       67.86       66.15      9.02 o 
   3  -8   5      504.46      486.81     22.12 o 
   4  -8   5      245.75      241.10     15.62 o 
   5  -8   5       39.20       32.75      8.74 o 
   6  -8   5        1.38       -1.28      5.47 o 
  -6  -7   5        2.35        9.86      8.35 o 
  -5  -7   5        8.03        4.84      7.19 o 
  -4  -7   5        0.90        1.01      4.00 o 
  -3  -7   5        9.07       11.56      4.23 o 
  -2  -7   5      228.82      271.13     23.12 o 
  -1  -7   5       93.75      117.15      6.52 o 
   0  -7   5      595.19      585.43     15.95 o 
   1  -7   5       16.98        6.91      3.48 o 
   2  -7   5      283.58      279.73     10.94 o 
   3  -7   5      105.55       98.59      5.31 o 
   4  -7   5       35.84       33.49      4.91 o 
   5  -7   5        0.16       -2.30      3.24 o 
   6  -7   5       14.62       10.03      4.75 o 
   7  -7   5      170.79      194.71     11.00 o 
  -7  -6   5      206.85      208.20     19.16 o 
  -6  -6   5       35.93       32.98     10.16 o 
  -5  -6   5      402.36      398.26     23.62 o 
  -4  -6   5        2.02       -4.50      3.00 o 
  -3  -6   5       10.67        5.18      2.62 o 
  -2  -6   5      662.06      665.79     19.08 o 
  -1  -6   5        9.33       16.60      4.69 o 
   0  -6   5      151.37      132.38      7.14 o 
   1  -6   5       67.85       57.81      5.57 o 
   2  -6   5      263.04      254.57      7.20 o 
   3  -6   5     2212.95     2137.90     32.66 o 
   4  -6   5       16.79       20.50      4.20 o 
   5  -6   5      739.91      742.99     31.19 o 
   6  -6   5        2.87        0.79      5.60 o 
   7  -6   5       79.18       81.92     13.09 o 
  -7  -5   5       77.68      116.15     16.66 o 
  -6  -5   5       14.54       21.85      9.16 o 
  -5  -5   5      134.11      132.00     13.62 o 
  -4  -5   5      312.36      305.69     11.87 o 
  -3  -5   5       14.19        8.42      3.24 o 
  -2  -5   5      252.97      263.20      7.55 o 
  -1  -5   5       47.66       45.82      3.70 o 
   0  -5   5      673.96      618.89     12.60 o 
   2  -5   5      660.08      617.10     12.02 o 
   3  -5   5       37.65       38.31      5.92 o 
   4  -5   5      766.27      738.33     20.42 o 
   5  -5   5      328.82      302.29     18.02 o 
   6  -5   5        0.63        1.13      5.64 o 
   7  -5   5      264.97      256.72     18.50 o 
  -8  -4   5       26.57       22.66     10.29 o 
  -7  -4   5      102.57      133.61     15.45 o 
  -6  -4   5       53.04       67.12     12.53 o 
  -5  -4   5      272.06      290.05     19.37 o 
  -4  -4   5       23.29       26.17      3.28 o 
  -3  -4   5      209.95      203.21      6.47 o 
  -2  -4   5        1.14        0.24      1.91 o 
  -1  -4   5      399.70      417.61      9.40 o 
   0  -4   5       99.32       94.40      3.90 o 
   1  -4   5        1.06       -1.25      1.43 o 
   2  -4   5       15.47        8.36      2.90 o 
   3  -4   5      662.87      651.89     17.45 o 
   4  -4   5      338.10      335.28     12.17 o 
   5  -4   5      504.88      486.45     15.94 o 
   6  -4   5      174.25      156.92     13.61 o 
   7  -4   5      131.81      112.50     12.60 o 
  -8  -3   5        1.39        3.21      8.68 o 
  -7  -3   5      120.97      122.59     15.06 o 
  -6  -3   5        5.83        2.19      7.17 o 
  -5  -3   5      246.04      227.85     17.21 o 
  -4  -3   5      110.73      123.70      5.17 o 
  -3  -3   5      365.43      361.24      8.65 o 
  -2  -3   5      907.00      907.24     26.80 o 
  -1  -3   5     1032.04     1105.72     19.58 o 
   0  -3   5      231.62      222.25      4.62 o 
   1  -3   5     1322.63     1231.05     20.94 o 
   2  -3   5      187.33      158.04     11.18 o 
   3  -3   5       46.75       36.73      4.41 o 
   4  -3   5      498.25      450.38     14.19 o 
   5  -3   5        0.71       -2.25      2.93 o 
   6  -3   5       20.91       16.68      7.35 o 
   7  -3   5        0.97       -5.17      5.63 o 
   8  -3   5        5.47        2.17      7.33 o 
  -8  -2   5       55.31       56.15     13.28 o 
  -7  -2   5      110.28      127.00     15.65 o 
  -6  -2   5      180.32      170.43     15.84 o 
  -5  -2   5      495.31      473.68     14.45 o 
  -4  -2   5        9.74        7.31      2.40 o 
  -3  -2   5     2075.93     2057.44     49.25 o 
  -2  -2   5       14.27       15.09      5.31 o 
  -1  -2   5      828.48      859.28     29.92 o 
   0  -2   5       12.90        8.72      2.51 o 
   1  -2   5       80.39       69.42      5.03 o 
   2  -2   5      594.83      608.67     17.82 o 
   3  -2   5        2.25       -2.98      2.00 o 
   4  -2   5        3.33       -0.60      2.62 o 
   5  -2   5      304.70      296.18     11.43 o 
   6  -2   5       82.41       92.84     12.42 o 
   7  -2   5       46.83       32.70      9.45 o 
   8  -2   5       21.44       17.86      9.20 o 
  -8  -1   5       35.19       39.34     12.78 o 
  -7  -1   5      164.24      168.53     16.44 o 
  -6  -1   5       22.52       21.50      8.68 o 
  -5  -1   5      119.27      108.12      6.98 o 
  -4  -1   5      310.59      283.89     11.25 o 
  -3  -1   5      882.27      868.42     27.50 o 
  -2  -1   5     1623.73     1673.11     46.31 o 
  -1  -1   5     2782.68     2834.44     73.73 o 
   0  -1   5      103.53       73.33      4.32 o 
   1  -1   5     1684.92     1728.55     34.06 o 
   2  -1   5      422.89      396.86     11.44 o 
   3  -1   5       75.59       58.78     10.53 o 
   4  -1   5       16.82       17.45      3.73 o 
   5  -1   5        6.80       11.94      3.75 o 
   6  -1   5       31.36       24.25      7.47 o 
   7  -1   5       17.45       24.82      8.45 o 
  -8   0   5       86.82       76.65     14.08 o 
  -7   0   5       21.48        9.85      8.27 o 
  -6   0   5        1.79        1.65      3.88 o 
  -5   0   5      561.66      528.84     20.78 o 
  -4   0   5       28.31       39.06      6.64 o 
  -3   0   5      401.26      366.22     15.68 o 
  -2   0   5      822.48      897.74     28.25 o 
  -1   0   5     3104.29     3126.28     56.73 o 
   0   0   5     1678.93     1767.36     34.12 o 
   1   0   5       27.70       36.65      4.43 o 
   2   0   5      316.60      289.42      9.41 o 
   3   0   5        3.58       -0.74      2.34 o 
   4   0   5      621.80      582.56     15.89 o 
   5   0   5      109.08      112.27     11.66 o 
   6   0   5       61.89       73.67     11.65 o 
   7   0   5      144.06      152.90     15.46 o 
  -9   1   5        5.43        3.00      8.41 o 
  -8   1   5       21.56       31.35     11.26 o 
  -7   1   5       56.39       40.09     10.58 o 
  -6   1   5      644.37      591.03     23.98 o 
  -5   1   5      346.90      334.17     16.44 o 
  -4   1   5      604.77      606.87     23.36 o 
  -3   1   5      192.88      192.15     11.28 o 
  -2   1   5      913.94     1152.25     35.05 o 
  -1   1   5     2347.63     2334.09     50.96 o 
   0   1   5     6167.41     6185.62    109.57 o 
   1   1   5     2894.01     2979.54     55.50 o 
   2   1   5      336.68      347.18     10.43 o 
   3   1   5      650.65      596.35     15.46 o 
   4   1   5        0.40       -5.04      4.41 o 
   5   1   5       79.53       77.93     11.26 o 
   6   1   5       14.12       16.14      7.61 o 
   7   1   5        0.09       -4.77      6.56 o 
  -8   2   5       24.09       27.23     10.04 o 
  -7   2   5        4.20       10.98      6.56 o 
  -6   2   5       91.27       68.12      9.97 o 
  -5   2   5       45.20       54.62      8.49 o 
  -4   2   5        6.15        9.10      5.05 o 
  -3   2   5      441.80      438.36     10.70 o 
  -2   2   5       26.46       17.94      2.45 o 
  -1   2   5     1020.56      894.12     22.42 o 
   0   2   5      434.36      462.58     12.28 o 
   1   2   5      307.17      290.78      9.38 o 
   2   2   5      825.56      779.28     18.62 o 
   3   2   5        0.11       -2.76      2.26 o 
   4   2   5      353.53      365.75     19.65 o 
   5   2   5       76.30       89.02     11.21 o 
   6   2   5       11.24        9.46      6.85 o 
   7   2   5       67.52       92.52     13.96 o 
  -7   3   5       27.26       17.18      7.68 o 
  -6   3   5        0.03       -1.63      5.83 o 
  -5   3   5      328.68      321.48     17.65 o 
  -4   3   5       83.72       64.27      9.01 o 
  -3   3   5       11.05       12.39      2.47 o 
  -2   3   5      337.45      329.57     10.63 o 
  -1   3   5      169.46      153.01      6.66 o 
   0   3   5      110.38      117.59      6.00 o 
   1   3   5      506.91      469.25     13.31 o 
   2   3   5      227.90      248.52     11.98 o 
   3   3   5     1019.92      970.76     28.08 o 
   4   3   5      292.55      299.05     18.17 o 
   5   3   5      355.62      338.75     20.74 o 
   6   3   5       37.74       37.49     10.16 o 
   7   3   5        2.83       -0.83      6.84 o 
  -8   4   5       96.45       91.92     12.36 o 
  -7   4   5        0.43       -5.73      5.03 o 
  -6   4   5      276.30      251.07     16.48 o 
  -5   4   5       43.59       47.48      9.14 o 
  -4   4   5       96.23       91.16     11.32 o 
  -3   4   5       58.37       54.97      4.45 o 
  -2   4   5       30.00       26.59      7.63 o 
  -1   4   5        1.70       -3.60      2.40 o 
   0   4   5      690.29      674.38     17.13 o 
   1   4   5       84.20      116.59      6.91 o 
   2   4   5        0.12       -3.31      2.70 o 
   3   4   5      217.29      209.97     14.88 o 
   4   4   5      332.15      337.72     20.12 o 
   5   4   5      305.49      294.58     20.24 o 
   6   4   5      278.99      284.97     20.73 o 
  -8   5   5      107.33      113.75     12.94 o 
  -7   5   5       31.85       29.19      8.93 o 
  -6   5   5      394.99      386.40     21.68 o 
  -5   5   5        0.68       -1.84      5.73 o 
  -4   5   5       47.39       37.90      8.74 o 
  -3   5   5       17.12       16.64      6.21 o 
  -2   5   5       47.65       43.51      5.00 o 
  -1   5   5      193.56      178.88      8.29 o 
   0   5   5       64.81       66.83      7.91 o 
   1   5   5      290.01      284.64     10.53 o 
   2   5   5       18.03       16.11      5.07 o 
   3   5   5      112.09      126.70     12.40 o 
   4   5   5      128.06      129.60     13.40 o 
   5   5   5      124.57      214.96     17.92 o 
   6   5   5       69.53       65.31     13.70 o 
  -8   6   5       16.65       27.29      9.32 o 
  -7   6   5        2.10        0.44      6.76 o 
  -6   6   5      234.35      229.24     17.45 o 
  -5   6   5       77.21       85.97     12.29 o 
  -4   6   5      377.55      374.77     20.81 o 
  -3   6   5        1.59        9.16      3.91 o 
  -2   6   5       54.58       54.25      5.91 o 
  -1   6   5        0.35       -2.77      2.70 o 
   0   6   5        3.06        0.07      3.29 o 
   1   6   5      290.28      284.24     10.96 o 
   2   6   5       53.19       50.35      9.50 o 
   3   6   5        2.14       -1.87      6.32 o 
   4   6   5       62.86       82.60     13.21 o 
  -7   7   5       10.32       12.12      7.73 o 
  -6   7   5      334.46      327.19     21.21 o 
  -5   7   5        0.59       -4.09      6.37 o 
  -4   7   5      177.69      173.73     15.02 o 
  -3   7   5        3.31       -0.47      7.21 o 
  -2   7   5        1.97        2.46      3.70 o 
  -1   7   5       29.93       18.11      9.12 o 
   0   7   5      121.03      108.05      7.65 o 
   1   7   5        2.22        0.06      3.56 o 
   2   7   5       80.94       91.96     12.54 o 
   3   7   5      117.18      111.55     12.88 o 
   4   7   5       19.13       13.93      9.09 o 
   5   7   5       21.05       37.81     11.96 o 
  -7   8   5        4.29        3.75      9.01 o 
  -6   8   5      194.51      194.98     17.42 o 
  -5   8   5       20.08       13.28      9.13 o 
  -4   8   5      276.03      280.68     19.40 o 
  -3   8   5        0.65       -5.33      6.16 o 
  -2   8   5      114.90      126.92      8.47 o 
  -1   8   5       88.23       95.07      7.65 o 
   0   8   5        4.60       11.04      7.31 o 
   1   8   5      112.70      118.74     12.04 o 
   2   8   5        4.53        4.64      6.52 o 
   3   8   5        2.60        0.65      6.81 o 
   4   8   5       32.08       34.47     11.12 o 
  -6   9   5      214.95      201.12     18.44 o 
  -5   9   5       66.76       71.16     13.68 o 
  -4   9   5      405.29      398.91     24.29 o 
  -3   9   5        0.40       -8.02      5.35 o 
  -2   9   5       21.73       22.70      5.97 o 
  -1   9   5       18.24       17.44      5.38 o 
   0   9   5       90.75       96.22     11.69 o 
   1   9   5       40.75       51.44     10.62 o 
   2   9   5       11.19       14.49      8.13 o 
   3   9   5        2.91       -1.73      7.53 o 
  -5  10   5        0.10       -9.56      8.25 o 
  -4  10   5      105.15      113.32     16.49 o 
  -3  10   5        6.02        1.31      7.81 o 
  -2  10   5      201.52      203.26     11.42 o 
  -1  10   5        2.27       -2.85      4.59 o 
   0  10   5      174.63      173.31     14.88 o 
   1  10   5       21.22       15.30      9.00 o 
  -2  11   5       62.55       78.35      9.14 o 
   0 -12   6       56.60       56.95     10.60 o 
   1 -12   6        0.45        1.04      6.57 o 
   2 -12   6       88.91      104.82     14.10 o 
  -3 -11   6        2.10        4.70      6.55 o 
  -2 -11   6       77.92       92.32     13.17 o 
  -1 -11   6       69.10       92.02     12.33 o 
   0 -11   6       48.24       65.97     10.45 o 
   1 -11   6      103.26       92.25     10.53 o 
   2 -11   6       36.01       28.59      8.43 o 
   3 -11   6        0.04       -6.51      5.64 o 
   4 -11   6      108.59      114.08     13.10 o 
  -4 -10   6       23.55       35.67     10.73 o 
  -3 -10   6       19.81       17.90      6.15 o 
  -2 -10   6        1.55        0.44      4.59 o 
  -1 -10   6        2.07        1.72      5.43 o 
   0 -10   6       69.88       73.40     10.14 o 
   1 -10   6        8.61        4.37      5.79 o 
   2 -10   6       48.44       39.61      8.76 o 
   3 -10   6        1.82       -2.69      5.68 o 
   4 -10   6      338.62      333.60     20.00 o 
   5 -10   6        1.04       -0.88      5.75 o 
  -5  -9   6        6.61        1.75      8.23 o 
  -4  -9   6        0.75        6.77      7.32 o 
  -3  -9   6      166.35      169.26     10.28 o 
  -2  -9   6        5.23        1.44      3.88 o 
  -1  -9   6        1.01       -3.55      3.09 o 
   0  -9   6      169.70      157.88     11.22 o 
   1  -9   6      133.65      120.00      8.06 o 
   2  -9   6      125.41      121.28     11.22 o 
   3  -9   6       71.72       72.96     10.80 o 
   4  -9   6      273.92      267.80     17.30 o 
   5  -9   6        0.04       -8.40      5.60 o 
  -6  -8   6      192.68      249.30     20.77 o 
  -5  -8   6      116.71      127.52     15.04 o 
  -4  -8   6      143.62      178.64     15.70 o 
  -3  -8   6      173.27      174.34      9.96 o 
  -2  -8   6        0.09        1.50      3.06 o 
  -1  -8   6      204.54      178.30      7.19 o 
   0  -8   6        1.21       -4.75      3.16 o 
   1  -8   6       16.41        9.21      4.32 o 
   2  -8   6      134.97      134.36      8.32 o 
   3  -8   6       26.14       23.72      5.39 o 
   4  -8   6      319.05      288.87     19.12 o 
   5  -8   6       84.54       95.69      8.57 o 
   6  -8   6      164.03      180.55      9.75 o 
  -6  -7   6        0.14        8.19      8.90 o 
  -5  -7   6       36.59       32.78     10.34 o 
  -4  -7   6      119.38      135.33     13.96 o 
  -3  -7   6      180.71      168.92      9.32 o 
  -2  -7   6      159.60      150.48      6.54 o 
  -1  -7   6      224.14      222.88      7.56 o 
   0  -7   6      172.36      168.57      6.53 o 
   1  -7   6       15.98        7.74      4.32 o 
   2  -7   6        8.87       12.06      4.23 o 
   3  -7   6      134.06      121.13      6.73 o 
   4  -7   6       64.96       66.76      5.32 o 
   5  -7   6        8.66        8.77      4.15 o 
   6  -7   6      105.25      117.66      8.03 o 
  -7  -6   6       64.36       63.69     13.72 o 
  -6  -6   6       80.05       81.88     13.72 o 
  -5  -6   6      249.98      265.87     19.26 o 
  -4  -6   6      223.97      232.05     16.86 o 
  -3  -6   6       19.53       21.92      3.67 o 
  -2  -6   6      417.34      436.15     11.46 o 
  -1  -6   6      394.12      399.40     10.17 o 
   0  -6   6        2.19        2.62      2.16 o 
   1  -6   6       95.05       99.17      6.36 o 
   2  -6   6        7.92        8.08      2.75 o 
   3  -6   6     1038.82     1066.78     19.21 o 
   4  -6   6       79.54       71.79      5.41 o 
   5  -6   6        1.31       -4.21      5.24 o 
   6  -6   6       82.56       60.73     11.30 o 
   7  -6   6        9.85        2.68      7.61 o 
  -7  -5   6       21.63       11.97      9.40 o 
  -6  -5   6       89.95      110.21     16.01 o 
  -5  -5   6       39.88       36.10     10.37 o 
  -4  -5   6        1.96        7.05      7.00 o 
  -3  -5   6       87.02       81.00      4.81 o 
  -2  -5   6      116.43      104.86      4.98 o 
  -1  -5   6     1635.08     1624.75     27.98 o 
   0  -5   6      324.75      331.11      8.46 o 
   1  -5   6      122.12      108.35      4.66 o 
   2  -5   6       12.05       11.15      2.64 o 
   3  -5   6        0.15       -1.09      3.04 o 
   4  -5   6        1.14       -2.60      3.32 o 
   5  -5   6       75.34       86.43      8.13 o 
   6  -5   6        5.43        1.56      5.59 o 
   7  -5   6       16.12       12.34      7.92 o 
  -8  -4   6        1.63        0.05      8.23 o 
  -7  -4   6        8.75        2.79      7.63 o 
  -6  -4   6      154.60      143.60     15.38 o 
  -5  -4   6        3.22        1.59      6.96 o 
  -4  -4   6      536.08      535.71     16.12 o 
  -3  -4   6      132.11      129.62      6.78 o 
  -2  -4   6       96.31       88.31      4.42 o 
  -1  -4   6     1611.02     1623.67     27.58 o 
   0  -4   6       37.23       38.54      3.27 o 
   1  -4   6     2076.94     2114.85     30.78 o 
   2  -4   6      137.91      128.02      6.96 o 
   3  -4   6      715.61      653.28     17.93 o 
   4  -4   6        6.01        6.55      4.49 o 
   5  -4   6       95.00       82.01      7.45 o 
   6  -4   6       51.23       66.56     11.41 o 
   7  -4   6       20.51       21.54      8.77 o 
  -8  -3   6        6.66       -8.76      6.61 o 
  -7  -3   6        8.61        2.91      7.75 o 
  -6  -3   6       86.49       98.97     13.00 o 
  -5  -3   6       14.54       20.56      8.12 o 
  -4  -3   6      302.83      314.87     11.59 o 
  -3  -3   6        0.74       -0.85      2.66 o 
  -2  -3   6       51.65       45.12      3.28 o 
  -1  -3   6     2629.44     2696.81     42.74 o 
   0  -3   6      725.78      742.48     11.18 o 
   1  -3   6     3131.31     3257.33     50.89 o 
   2  -3   6       53.97       47.75      4.88 o 
   3  -3   6      131.47      117.58      6.86 o 
   4  -3   6        0.20       -3.31      2.64 o 
   5  -3   6        0.18        1.47      3.41 o 
   6  -3   6        0.62       -6.47      4.81 o 
   7  -3   6        2.31        2.56      7.09 o 
  -8  -2   6       52.52       58.38     13.52 o 
  -7  -2   6       73.51       58.27     12.84 o 
  -6  -2   6       11.99       11.20      8.33 o 
  -5  -2   6      214.36      191.09      9.24 o 
  -4  -2   6     1682.98     1596.33     35.95 o 
  -3  -2   6       14.63       12.81      3.83 o 
  -2  -2   6      596.28      591.82     14.87 o 
  -1  -2   6        0.25        6.11      4.75 o 
   0  -2   6      199.49      175.85      6.74 o 
   1  -2   6      539.30      500.24     13.49 o 
   2  -2   6       67.54       49.50      7.45 o 
   3  -2   6      807.03      794.85     20.06 o 
   4  -2   6        7.88       10.77      3.70 o 
   5  -2   6      616.58      595.33     29.10 o 
   6  -2   6       55.66       40.17      9.12 o 
   7  -2   6        7.16       -1.35      6.72 o 
  -8  -1   6       13.38        2.92      9.40 o 
  -7  -1   6      129.26      137.12     15.53 o 
  -6  -1   6       21.38       25.34      9.37 o 
  -5  -1   6      151.13      146.08     19.05 o 
  -4  -1   6      397.94      391.64     17.02 o 
  -3  -1   6       33.24       24.21      5.48 o 
  -2  -1   6      402.10      416.69     16.82 o 
  -1  -1   6       48.96       56.39     10.50 o 
   0  -1   6      585.31      550.11     13.64 o 
   1  -1   6     1002.87     1035.10     22.86 o 
   2  -1   6      149.11      118.48      6.36 o 
   3  -1   6       94.22       83.38      5.90 o 
   4  -1   6       15.99       17.40      3.94 o 
   5  -1   6      180.91      166.29     14.13 o 
   6  -1   6        0.53       -2.07      5.36 o 
   7  -1   6      113.87      109.93     13.29 o 
  -8   0   6       14.58        9.14      9.02 o 
  -7   0   6      427.52      392.10     25.22 o 
  -6   0   6      334.22      301.57     28.02 o 
  -5   0   6      292.96      292.96     15.64 o 
  -4   0   6       51.91       70.53      8.72 o 
  -3   0   6      209.36      195.87     11.84 o 
  -2   0   6      173.25      207.21     11.56 o 
  -1   0   6      467.30      522.83     12.54 o 
   0   0   6      323.24      321.68      9.62 o 
   1   0   6      318.58      299.55      9.60 o 
   2   0   6      106.81       87.06      5.74 o 
   3   0   6      245.08      247.08      9.52 o 
   4   0   6       61.40       64.21      5.82 o 
   5   0   6      780.46      754.31     32.01 o 
   6   0   6       57.21       64.71     11.57 o 
   7   0   6      224.27      225.02     18.72 o 
  -8   1   6        0.49       -2.23      7.04 o 
  -6   1   6      100.89       94.09     10.70 o 
  -5   1   6      568.59      537.03     22.80 o 
  -4   1   6      401.57      376.19     18.02 o 
  -3   1   6        0.96        2.68      3.81 o 
  -2   1   6      431.80      393.72     17.14 o 
  -1   1   6      679.44      691.27     15.92 o 
   0   1   6       38.56       30.55      3.86 o 
   1   1   6      190.50      175.61      7.27 o 
   2   1   6     1367.92     1360.73     29.19 o 
   3   1   6      254.60      244.42      9.50 o 
   4   1   6       38.79       48.00      9.10 o 
   5   1   6      123.24      119.68     12.54 o 
   6   1   6        0.17        5.33      6.97 o 
   7   1   6      129.49      129.40     15.64 o 
  -7   2   6      328.41      319.66     18.74 o 
  -6   2   6      616.70      637.27     27.01 o 
  -5   2   6      786.11      835.40     31.55 o 
  -4   2   6      270.29      270.27     15.56 o 
  -3   2   6      136.39      134.35     10.60 o 
  -2   2   6       53.58       50.04      7.76 o 
  -1   2   6       23.28       27.49      3.58 o 
   0   2   6        1.04       -2.72      3.49 o 
   1   2   6       10.68        5.58      3.32 o 
   2   2   6      129.08      132.49      9.38 o 
   3   2   6       34.71       32.10      4.93 o 
   4   2   6       12.36        6.43      6.44 o 
   5   2   6      359.30      381.65     22.12 o 
   6   2   6       14.74       11.00      8.20 o 
  -7   3   6      298.83      262.28     17.65 o 
  -6   3   6      368.47      387.15     21.24 o 
  -5   3   6     1251.60     1265.95     43.44 o 
  -4   3   6      217.33      243.22     15.60 o 
  -3   3   6      169.34      168.47     12.34 o 
  -2   3   6       18.17       27.69      6.36 o 
  -1   3   6        8.09       11.10      3.52 o 
   0   3   6      193.46      180.47      7.87 o 
   1   3   6     1146.70     1178.01     26.53 o 
   2   3   6      318.67      312.16     11.22 o 
   3   3   6      466.04      452.82     22.22 o 
   4   3   6        1.19       15.42      7.29 o 
   5   3   6       14.61       29.58      9.62 o 
   6   3   6       11.92       12.89      8.47 o 
  -8   4   6       21.50       22.12      9.34 o 
  -7   4   6       18.07        9.96      7.29 o 
  -6   4   6      509.91      463.42     23.74 o 
  -5   4   6      625.15      617.16     27.55 o 
  -4   4   6     1299.20     1292.33     44.22 o 
  -3   4   6     1419.66     1474.24     47.76 o 
  -2   4   6        3.04        3.56      5.37 o 
  -1   4   6        2.78       -3.82      3.10 o 
   0   4   6       21.13       20.93      4.22 o 
   1   4   6        0.07        2.29      3.55 o 
   2   4   6        1.11       -4.55      3.03 o 
   3   4   6        1.96        0.12      5.72 o 
   4   4   6        9.10       13.50      8.00 o 
   5   4   6      206.53      221.04     17.93 o 
   6   4   6       62.68       61.95     13.29 o 
  -8   5   6        3.87        3.93      8.00 o 
  -7   5   6       37.11       31.87      9.76 o 
  -6   5   6       10.23        1.64      7.29 o 
  -5   5   6        1.30       -4.60      6.45 o 
  -4   5   6      170.82      150.88     13.69 o 
  -3   5   6      699.91      726.03     29.89 o 
  -2   5   6      446.47      429.54     20.90 o 
  -1   5   6      145.27      157.05      8.03 o 
   0   5   6      184.20      184.78      8.72 o 
   1   5   6      416.41      413.89     13.85 o 
   2   5   6      112.46      122.42     11.80 o 
   3   5   6      122.08      128.99     13.08 o 
   5   5   6       39.76       35.03     10.48 o 
  -7   6   6        1.89       -8.54      5.69 o 
  -6   6   6        3.84       -1.67      6.89 o 
  -5   6   6       26.08       17.26      8.90 o 
  -4   6   6      267.59      244.35     17.18 o 
  -3   6   6      209.44      168.90     14.18 o 
  -2   6   6      501.72      510.29     24.00 o 
  -1   6   6      612.09      612.89     20.44 o 
   0   6   6       70.60       99.26      7.24 o 
   1   6   6      225.19      216.28     10.02 o 
   2   6   6       18.18       17.20      8.19 o 
   3   6   6        0.02       -6.48      5.99 o 
   4   6   6       77.84       97.05     14.66 o 
   5   6   6        1.03       -2.41      7.65 o 
  -7   7   6        0.04        2.20      7.83 o 
  -6   7   6        0.44        1.69      7.79 o 
  -5   7   6        0.15       -3.29      6.64 o 
  -4   7   6        3.22       10.65      7.65 o 
  -3   7   6        4.65       -2.40      6.17 o 
  -2   7   6      220.69      214.37     15.44 o 
  -1   7   6       20.77       22.97      5.23 o 
   0   7   6      935.99      979.24     48.84 o 
   1   7   6      290.80      282.92     17.82 o 
   2   7   6      115.41      118.27     13.21 o 
   3   7   6      207.24      226.01     18.26 o 
   4   7   6        0.48        2.91      8.33 o 
  -6   8   6        9.39        4.95      8.60 o 
  -5   8   6        9.58        7.01      7.84 o 
  -4   8   6       56.37       52.66     11.36 o 
  -3   8   6       47.11       85.36     13.00 o 
  -2   8   6        7.31        2.36      6.85 o 
  -1   8   6       78.40       79.67      9.73 o 
   0   8   6      170.70      156.59      9.49 o 
   1   8   6       94.03       93.21     12.82 o 
   2   8   6       96.23      111.46     13.44 o 
   3   8   6       29.28       38.46     10.80 o 
  -5   9   6        0.72       -0.68      8.44 o 
  -4   9   6       57.66       52.58     12.54 o 
  -3   9   6        1.24       -0.75      6.99 o 
  -2   9   6        0.45       11.74      8.28 o 
  -1   9   6       43.79       36.99      6.70 o 
   0   9   6       93.53       87.38     11.02 o 
   1   9   6       25.20       19.77      8.66 o 
   2   9   6      186.63      206.56     17.50 o 
  -3  10   6        0.31        8.57      9.13 o 
  -2  10   6       61.01       61.00     12.49 o 
  -1  10   6       37.04       34.78      8.31 o 
   0  10   6       18.29       16.73      8.08 o 
  -2 -11   7      115.70      117.60     13.00 o 
  -1 -11   7       50.20       78.34     11.66 o 
   0 -11   7       83.44       89.32     10.46 o 
   1 -11   7       16.00        9.08      7.05 o 
   2 -11   7        2.45       -0.37      5.43 o 
   3 -11   7       39.66       22.10      8.58 o 
  -3 -10   7        0.66       -6.41      7.21 o 
  -2 -10   7       86.26       80.90      8.15 o 
  -1 -10   7       20.18       10.24      4.99 o 
   0 -10   7      253.45      242.54     11.68 o 
   1 -10   7       12.77        9.73      5.14 o 
   2 -10   7       51.15       65.52     10.68 o 
   3 -10   7        2.27        3.64      6.49 o 
   4 -10   7       87.55      111.50     12.42 o 
  -4  -9   7       25.97       40.25     10.82 o 
  -2  -9   7       35.41       41.97      6.59 o 
  -1  -9   7        4.20       -3.43      3.67 o 
   0  -9   7      696.18      716.80     57.21 o 
   1  -9   7        3.90        4.55      4.74 o 
   2  -9   7      182.02      179.27     10.05 o 
   3  -9   7        5.35       12.04      7.03 o 
   4  -9   7       99.36      103.07     11.89 o 
   5  -9   7       52.26       55.30     11.13 o 
  -5  -8   7        4.77       -0.05      8.72 o 
  -3  -8   7        6.17       -3.28      6.49 o 
  -2  -8   7       11.24        7.81      3.73 o 
  -1  -8   7      167.87      140.56      7.00 o 
   0  -8   7      360.35      354.92     12.92 o 
   1  -8   7      137.62      132.10      8.18 o 
   2  -8   7      751.95      764.22     21.82 o 
   3  -8   7       47.48       51.91      7.14 o 
   4  -8   7      191.91      204.65      9.18 o 
   5  -8   7       27.08       35.26      5.68 o 
  -6  -7   7        0.06        1.27      8.40 o 
  -5  -7   7        1.46       -4.00      7.31 o 
  -4  -7   7      132.48      139.71     14.61 o 
  -3  -7   7        2.28       -1.94      3.73 o 
  -2  -7   7      307.14      315.58      9.78 o 
  -1  -7   7       16.45       12.90      3.37 o 
   0  -7   7      341.31      344.52     12.13 o 
   1  -7   7       21.21       15.54      4.76 o 
   2  -7   7      302.55      281.08     11.70 o 
   3  -7   7        4.28        2.35      2.81 o 
   4  -7   7      240.41      232.68      8.38 o 
   5  -7   7       33.40       49.36     10.94 o 
   6  -7   7      102.17      123.17     10.32 o 
  -6  -6   7       37.65       30.06     11.62 o 
  -5  -6   7       58.35       54.04     11.57 o 
  -4  -6   7      149.53      137.01     14.22 o 
  -3  -6   7       28.93       24.16      4.73 o 
  -2  -6   7      131.02      132.68      6.06 o 
  -1  -6   7        7.30        2.72      2.51 o 
   0  -6   7      163.81      150.44      7.57 o 
   1  -6   7      250.38      251.93     10.33 o 
   2  -6   7       97.40      101.03      5.48 o 
   3  -6   7      427.80      405.95     10.46 o 
   4  -6   7      115.71      118.44     11.65 o 
   5  -6   7        1.70        1.18      4.39 o 
   6  -6   7      168.93      137.64     14.09 o 
  -7  -5   7        2.60        4.32      8.57 o 
  -6  -5   7       36.01       36.54     11.69 o 
  -5  -5   7      194.85      187.46     17.16 o 
  -4  -5   7        4.72        4.24      3.95 o 
  -3  -5   7        6.97        0.50      3.24 o 
  -2  -5   7       99.57       95.37      5.00 o 
  -1  -5   7      245.39      239.00      7.40 o 
   0  -5   7      106.83       87.67      5.85 o 
   1  -5   7      317.16      289.80      7.63 o 
   2  -5   7      295.72      281.29      7.91 o 
   3  -5   7       17.86        9.76      4.34 o 
   4  -5   7       24.59       24.96      5.12 o 
   5  -5   7      276.78      276.30     12.63 o 
   6  -5   7      247.33      224.54     17.22 o 
  -7  -4   7        1.17       -3.33      6.68 o 
  -6  -4   7      155.88      146.26     15.69 o 
  -5  -4   7      266.51      265.64     19.89 o 
  -4  -4   7      169.57      157.27      8.60 o 
  -3  -4   7      152.70      148.10      8.06 o 
  -2  -4   7      142.79      141.33      5.48 o 
  -1  -4   7      504.49      506.06     11.42 o 
   0  -4   7       40.58       37.36      3.34 o 
   1  -4   7      613.89      610.81     11.95 o 
   2  -4   7       10.35        8.59      5.01 o 
   3  -4   7        4.31       -3.02      3.25 o 
   4  -4   7      294.07      288.32     28.31 o 
   5  -4   7      148.50      137.95      8.94 o 
   6  -4   7      252.84      233.22     19.38 o 
   7  -4   7        0.17       -8.58      6.43 o 
  -8  -3   7       48.62       40.38     13.21 o 
  -7  -3   7       23.41       19.14     10.89 o 
  -6  -3   7       10.98       15.65      8.68 o 
  -5  -3   7      223.35      223.06     10.61 o 
  -4  -3   7       43.96       35.20      5.16 o 
  -3  -3   7      577.07      540.38     16.13 o 
  -2  -3   7       12.47       10.09      3.65 o 
  -1  -3   7      953.27      957.22     17.91 o 
   0  -3   7        1.17       -1.03      1.84 o 
   1  -3   7      594.86      572.17     15.66 o 
   2  -3   7      130.77      119.51      6.96 o 
   3  -3   7      136.73      134.87     10.12 o 
   4  -3   7       21.86       17.74      4.61 o 
   5  -3   7       16.29       10.70      4.82 o 
   6  -3   7      113.68       98.97     12.38 o 
   7  -3   7      108.85      109.81     13.64 o 
  -8  -2   7        0.04       -5.41      7.91 o 
  -7  -2   7      175.29      165.74     17.70 o 
  -6  -2   7       26.89       19.98      8.69 o 
  -5  -2   7      542.06      503.16     24.08 o 
  -4  -2   7      378.79      325.29     12.20 o 
  -3  -2   7      669.54      636.20     33.56 o 
  -2  -2   7        1.13       -2.69      2.30 o 
  -1  -2   7        8.43        7.41      1.60 o 
   0  -2   7      185.93      190.88      7.58 o 
   1  -2   7      592.42      598.53     15.93 o 
   2  -2   7       19.19       16.85      6.73 o 
   3  -2   7      305.72      277.10     10.83 o 
   4  -2   7      102.74      103.83      7.18 o 
   5  -2   7      135.83      116.31      8.18 o 
   6  -2   7       95.30      100.47     13.77 o 
   7  -2   7        0.24       -5.97      6.79 o 
  -8  -1   7        3.52      -10.26      6.84 o 
  -7  -1   7      145.68      140.35     15.89 o 
  -6  -1   7        0.66        0.02      4.27 o 
  -5  -1   7      290.20      256.47     11.63 o 
  -4  -1   7       66.54       54.95      7.87 o 
  -3  -1   7      799.12      764.44     27.01 o 
  -2  -1   7       93.49       86.29      7.96 o 
  -1  -1   7      566.72      558.47     13.72 o 
   0  -1   7       58.62       56.72      4.63 o 
   1  -1   7      172.12      178.00      7.72 o 
   2  -1   7        3.21        1.28      2.94 o 
   3  -1   7        5.90        3.50      3.39 o 
   4  -1   7       25.40       23.58      4.79 o 
   5  -1   7      168.31      139.11     13.25 o 
   6  -1   7        0.69       -0.68      5.99 o 
   7  -1   7      183.80      211.80     18.41 o 
  -8   0   7        0.49        0.36      8.58 o 
  -7   0   7      117.71      107.73     15.84 o 
  -6   0   7      182.04      187.94     13.90 o 
  -5   0   7      271.21      256.74     15.28 o 
  -4   0   7       36.27       32.81      7.03 o 
  -3   0   7      198.23      166.81     11.45 o 
  -2   0   7       25.21       18.36      5.47 o 
  -1   0   7       58.79       58.70      4.04 o 
   0   0   7       21.77       18.64      3.31 o 
   1   0   7       71.52       66.12      6.59 o 
   2   0   7        0.49       -2.91      3.69 o 
   3   0   7      313.40      314.27     11.49 o 
   4   0   7       64.88       59.33      6.18 o 
   5   0   7      532.60      512.49     25.99 o 
   6   0   7       32.67       32.73      9.70 o 
  -8   1   7      137.15      121.26     18.02 o 
  -7   1   7       10.29       -4.51      5.60 o 
  -6   1   7        1.68       -1.24      5.92 o 
  -5   1   7       57.88       63.39      9.68 o 
  -4   1   7      188.17      175.47     12.64 o 
  -3   1   7      206.69      214.02     13.72 o 
  -2   1   7        2.34        4.97      4.29 o 
  -1   1   7      784.37      786.95     18.24 o 
   0   1   7       11.08        9.51      2.98 o 
   1   1   7      792.86      754.86     18.91 o 
   2   1   7      749.19      734.49     19.10 o 
   3   1   7      103.50       93.95      6.70 o 
   4   1   7       66.36       72.04     11.34 o 
   5   1   7       36.33       41.26      9.96 o 
   6   1   7       70.35       77.58     13.72 o 
  -7   2   7       37.66       19.85      8.62 o 
  -6   2   7       51.62       79.76     11.38 o 
  -5   2   7        9.21       12.16      7.12 o 
  -4   2   7      208.39      186.70     13.69 o 
  -3   2   7       69.17       64.67      9.21 o 
  -2   2   7      325.25      293.48     15.92 o 
  -1   2   7       49.34       54.52      4.67 o 
   0   2   7       84.49       85.17      7.71 o 
   1   2   7      171.35      181.47      8.40 o 
   2   2   7       12.65        8.25      4.38 o 
   3   2   7      191.91      188.49      8.97 o 
   4   2   7       13.56        6.00      7.04 o 
   5   2   7      119.15      118.96     13.41 o 
   6   2   7        1.00        0.08      7.69 o 
  -8   3   7        6.41        4.80      7.67 o 
  -7   3   7      100.59      108.17     14.16 o 
  -6   3   7        3.09       -2.67      6.36 o 
  -5   3   7      102.04      116.22     14.34 o 
  -4   3   7      132.84      142.53     13.08 o 
  -3   3   7        3.25       -1.56      4.79 o 
  -2   3   7        0.80       -3.21      4.12 o 
  -1   3   7      286.94      275.52     15.42 o 
   0   3   7       29.94       30.37      4.67 o 
   1   3   7     1364.79     1420.40     33.96 o 
   2   3   7       13.84       18.06      6.21 o 
   3   3   7      268.08      290.72     17.96 o 
   4   3   7        5.01       -1.13      6.63 o 
   5   3   7        6.46        8.13      8.00 o 
   6   3   7       54.10       64.57     13.33 o 
  -8   4   7       63.55       64.28     12.54 o 
  -7   4   7      122.60      106.06     12.86 o 
  -6   4   7       22.98       36.82      9.92 o 
  -5   4   7       56.35       56.87     11.02 o 
  -4   4   7       60.62       73.08     12.05 o 
  -3   4   7        0.11       -7.80      5.20 o 
  -2   4   7       26.87       33.54      7.77 o 
  -1   4   7        1.32       -1.41      5.29 o 
   0   4   7        1.28       16.22      4.25 o 
   1   4   7        4.19        2.84      3.72 o 
   3   4   7      139.17      153.45     14.04 o 
   4   4   7       15.33       23.08      9.24 o 
   5   4   7      133.98      154.32     15.89 o 
  -7   5   7       94.35      119.36     15.77 o 
  -6   5   7        4.66        1.87      7.56 o 
  -5   5   7       49.63       48.22     10.97 o 
  -4   5   7       10.81        6.77      6.92 o 
  -3   5   7       24.69       25.04      8.44 o 
  -2   5   7      160.05      158.09     13.74 o 
  -1   5   7        0.86       -6.21      5.33 o 
   0   5   7      152.17      154.86      9.38 o 
   1   5   7      331.55      385.97     13.95 o 
   2   5   7       32.59       42.87      9.80 o 
   3   5   7       36.23       45.07     10.42 o 
   4   5   7       21.16       37.63     10.57 o 
   5   5   7       16.77       18.24      9.61 o 
  -7   6   7       75.45       58.91     12.18 o 
  -6   6   7       23.47        9.73      8.76 o 
  -5   6   7       35.18       55.70     11.40 o 
  -4   6   7       40.73       43.60     10.18 o 
  -3   6   7      288.86      308.03     19.54 o 
  -2   6   7        0.08        2.76      5.83 o 
  -1   6   7        0.16        2.16      6.09 o 
   0   6   7       37.01       26.48      6.26 o 
   1   6   7        1.50        3.27      6.55 o 
   2   6   7      130.15      145.36     14.69 o 
   3   6   7        4.63        3.61      7.19 o 
   4   6   7       16.55       17.92     10.04 o 
  -6   7   7        9.77        4.29      9.18 o 
  -5   7   7       25.93       17.29      9.60 o 
  -4   7   7       21.55       24.50      9.61 o 
  -3   7   7       92.08      106.98     13.01 o 
  -2   7   7      103.09      110.39     14.20 o 
  -1   7   7        9.67        7.57      6.35 o 
   0   7   7      163.87      178.05     22.92 o 
   1   7   7       14.12       32.19      9.29 o 
   2   7   7       64.38       72.85     12.66 o 
   3   7   7      110.90      117.20     14.41 o 
  -5   8   7       61.77       55.64     13.16 o 
  -4   8   7       47.36       51.16     11.96 o 
  -3   8   7      125.64      140.29     14.86 o 
  -2   8   7        7.73        0.72      7.61 o 
  -1   8   7      185.67      215.16     16.10 o 
   0   8   7        0.22       -6.00      4.00 o 
   2   8   7       42.05       57.28     11.96 o 
  -4   9   7       15.18       12.84      9.92 o 
  -3   9   7        2.88       -9.29      8.17 o 
  -2   9   7       32.33       19.21      9.45 o 
  -1   9   7        0.67       -3.88      7.13 o 
   0   9   7       19.28       22.97      8.41 o 
  -1 -11   8       28.22       35.27      8.93 o 
   0 -11   8       18.43       13.44      5.72 o 
   1 -11   8       11.42        5.51      7.28 o 
  -3 -10   8        0.05       -9.42      7.51 o 
  -1 -10   8       18.26        9.78      5.20 o 
   0 -10   8       25.63       18.49      7.23 o 
   1 -10   8        0.13       -5.29      4.18 o 
   2 -10   8       12.20       13.97      8.78 o 
   3 -10   8       37.45       53.80     10.45 o 
  -4  -9   8       45.82       38.11     10.89 o 
  -3  -9   8        0.03       -5.24      6.60 o 
  -2  -9   8       19.45       15.70      8.01 o 
  -1  -9   8        1.70       -1.50      3.83 o 
   0  -9   8       81.26       94.95      8.14 o 
   1  -9   8       12.68        3.69      4.54 o 
   2  -9   8        1.22        1.14      4.46 o 
   3  -9   8        4.49       -1.76      4.51 o 
   4  -9   8       34.15       26.05      8.93 o 
  -5  -8   8       26.66       24.97     10.25 o 
  -4  -8   8      131.07      135.12     14.68 o 
  -3  -8   8       28.63       27.51      9.56 o 
  -2  -8   8        9.36       -4.47      5.96 o 
  -1  -8   8      197.77      191.97      9.76 o 
   0  -8   8      144.87      131.97      8.16 o 
   1  -8   8      191.21      196.15     10.01 o 
   2  -8   8       33.03       38.39      6.42 o 
   3  -8   8        1.91       -0.72      4.16 o 
   4  -8   8        9.39        8.13      3.69 o 
   5  -8   8       30.39       37.62      6.04 o 
  -5  -7   8       26.83       15.62      8.98 o 
  -4  -7   8      417.82      410.87     24.56 o 
  -3  -7   8       40.10       39.66      6.53 o 
  -2  -7   8      338.57      351.86     16.35 o 
  -1  -7   8       50.99       59.67      6.48 o 
   0  -7   8       46.31       59.90      6.39 o 
   1  -7   8        0.04       -4.72      3.14 o 
   2  -7   8       32.92       42.60      6.17 o 
   3  -7   8       73.70       93.69      6.39 o 
   4  -7   8        8.93        4.91      4.08 o 
   5  -7   8        7.29        2.33      3.53 o 
  -6  -6   8      116.93      115.39     15.36 o 
  -5  -6   8        0.20       -0.21      7.87 o 
  -4  -6   8      534.95      552.28     28.71 o 
  -3  -6   8      207.27      211.82     10.59 o 
  -2  -6   8      336.66      336.53     13.06 o 
  -1  -6   8       23.32       19.25      4.47 o 
   0  -6   8      138.85      135.45      7.71 o 
   1  -6   8      569.81      607.52     17.90 o 
   2  -6   8        7.13        4.55      2.83 o 
   3  -6   8       35.28       32.33      6.30 o 
   4  -6   8        8.08       -1.47      5.39 o 
   5  -6   8        9.61        2.53      4.84 o 
   6  -6   8        1.45       -7.11      6.57 o 
  -6  -5   8       30.95       22.78      9.89 o 
  -5  -5   8       72.93       66.31     12.08 o 
  -4  -5   8      238.51      225.92     10.90 o 
  -3  -5   8       77.47       72.23      6.76 o 
  -2  -5   8      770.01      773.76     21.88 o 
  -1  -5   8      242.93      239.43      9.18 o 
   0  -5   8      151.80      156.74      7.76 o 
   1  -5   8      104.77      101.45      4.81 o 
   2  -5   8      269.84      259.01      8.10 o 
   3  -5   8      161.97      163.56      9.20 o 
   4  -5   8       23.30       17.07      5.87 o 
   5  -5   8      263.30      279.71     13.23 o 
   6  -5   8       47.54       44.36      7.35 o 
  -7  -4   8        0.08       -1.63      7.88 o 
  -6  -4   8      131.24      126.02     15.53 o 
  -5  -4   8      115.62      125.92     13.97 o 
  -4  -4   8       40.12       40.42      6.11 o 
  -3  -4   8        0.01       -3.40      3.39 o 
  -2  -4   8      297.07      282.10     11.31 o 
  -1  -4   8       22.50       24.57      4.63 o 
   0  -4   8       90.54       77.81      4.02 o 
   1  -4   8       25.28       14.41      2.79 o 
   2  -4   8      353.22      346.18     12.83 o 
   3  -4   8       11.90       14.54      4.43 o 
   4  -4   8      203.68      185.12     10.06 o 
   5  -4   8       75.91       99.43     14.58 o 
   6  -4   8        5.90        0.56      7.11 o 
  -7  -3   8       40.89       33.54     11.21 o 
  -6  -3   8        0.13       -6.39      5.69 o 
  -5  -3   8       56.33       53.46      6.90 o 
  -4  -3   8        0.48       -0.84      4.32 o 
  -3  -3   8      191.10      180.65     12.96 o 
  -2  -3   8      271.50      244.84     16.70 o 
  -1  -3   8       21.97       25.66      4.42 o 
   0  -3   8     1153.02     1156.51     18.64 o 
   1  -3   8      110.77      111.66      6.78 o 
   2  -3   8      448.58      425.36     14.08 o 
   3  -3   8      131.97      123.25      9.50 o 
   4  -3   8       99.70       96.51      7.55 o 
   5  -3   8      157.81      169.19     16.11 o 
   6  -3   8       29.01       22.26      8.47 o 
  -7  -2   8      275.32      244.65     21.02 o 
  -6  -2   8        1.61       -5.61      6.53 o 
  -5  -2   8      273.79      265.35     12.01 o 
  -4  -2   8        8.09        4.69      4.31 o 
  -3  -2   8       21.06       21.59      4.67 o 
  -2  -2   8        0.07       -4.77      3.69 o 
  -1  -2   8      169.49      149.36     10.81 o 
   0  -2   8      457.28      487.58     13.87 o 
   1  -2   8       46.08       46.38      5.11 o 
   2  -2   8     1055.58     1057.21     25.64 o 
   3  -2   8        0.46       -3.97      3.11 o 
   4  -2   8      270.94      282.94     12.01 o 
   5  -2   8        4.06        2.91      4.44 o 
   6  -2   8       30.79       30.02      9.94 o 
  -7  -1   8      241.10      205.07     19.33 o 
  -6  -1   8       19.58       19.13      5.59 o 
  -5  -1   8      335.69      296.24     12.95 o 
  -4  -1   8        0.05       -6.36      4.24 o 
  -3  -1   8      538.41      493.73     21.24 o 
  -2  -1   8       90.21       99.38      9.41 o 
  -1  -1   8        1.35        1.72      4.16 o 
   0  -1   8      340.91      331.18     15.56 o 
   1  -1   8        3.36        0.81      2.86 o 
   2  -1   8      952.08      998.83     38.80 o 
   3  -1   8      139.01      103.75      7.35 o 
   4  -1   8      110.47      108.01     10.68 o 
   5  -1   8       31.47       28.49      9.01 o 
   6  -1   8        0.08       -0.21      7.05 o 
  -8   0   8       56.94       71.71     15.37 o 
  -7   0   8      326.70      301.94     23.22 o 
  -6   0   8        0.04       -8.26      5.51 o 
  -5   0   8      259.31      259.72     16.12 o 
  -4   0   8       36.97       12.01      6.80 o 
  -3   0   8      224.10      213.60     13.81 o 
  -2   0   8       28.01       26.89      7.04 o 
  -1   0   8       98.94       73.04      8.47 o 
   0   0   8        2.12        0.85      2.62 o 
   1   0   8      103.29      103.28      6.52 o 
   2   0   8      290.60      305.17     16.97 o 
   3   0   8      174.60      161.19      8.75 o 
   4   0   8      379.21      412.02     19.14 o 
   5   0   8        0.40       -1.65      6.49 o 
   6   0   8       76.56      106.99     15.06 o 
  -8   1   8      183.89      157.97     18.25 o 
  -7   1   8      247.26      236.94     16.81 o 
  -6   1   8      130.94      142.77     13.28 o 
  -5   1   8      126.79      128.36     13.05 o 
  -4   1   8      106.26       94.59     11.00 o 
  -3   1   8     1137.43     1157.92     39.49 o 
  -2   1   8       36.19       39.83      7.99 o 
  -1   1   8      759.15      763.58     28.39 o 
   0   1   8        7.80       10.15      3.58 o 
   1   1   8      152.00      138.49      7.80 o 
   2   1   8      135.43      161.68      8.52 o 
   3   1   8       34.57       40.09      5.81 o 
   4   1   8       77.73      104.35     12.48 o 
   5   1   8        0.15       -9.21      6.15 o 
   6   1   8        7.21        9.50      8.97 o 
  -7   2   8       54.57       63.17     11.58 o 
  -6   2   8      187.24      198.23     15.48 o 
  -5   2   8      232.55      233.02     16.54 o 
  -4   2   8       38.00       65.92     10.96 o 
  -3   2   8      271.26      281.52     17.16 o 
  -2   2   8        5.32        8.12      6.39 o 
  -1   2   8      634.03      647.37     26.07 o 
   0   2   8      406.15      442.01     20.18 o 
   1   2   8      113.56      102.40      7.30 o 
   2   2   8        0.22       -3.10      3.47 o 
   3   2   8      335.27      320.48     12.52 o 
   4   2   8      111.42      120.07     13.09 o 
   5   2   8       13.95       20.77      9.21 o 
  -7   3   8       43.10       43.68     11.16 o 
  -6   3   8       48.98       57.79     11.17 o 
  -5   3   8      190.92      152.36     14.22 o 
  -4   3   8       52.89       58.11     10.48 o 
  -3   3   8      531.97      525.30     24.60 o 
  -2   3   8       22.21       10.76      6.96 o 
  -1   3   8     1177.77     1177.21     40.06 o 
   0   3   8       24.73       21.77      7.52 o 
   1   3   8     1045.72     1132.42     27.31 o 
   2   3   8       53.29       79.82     10.01 o 
   3   3   8       24.40       15.94      8.73 o 
   4   3   8        3.01       -6.43      6.28 o 
   5   3   8        0.49       -4.19      7.25 o 
  -7   4   8       29.18       23.13      9.36 o 
  -6   4   8        0.05        1.36      7.27 o 
  -5   4   8      212.17      205.55     17.02 o 
  -4   4   8       35.33       41.51      9.73 o 
  -3   4   8      538.56      520.84     24.98 o 
  -2   4   8      187.54      182.72     14.34 o 
  -1   4   8       36.19       31.62      8.60 o 
   0   4   8       31.26       19.68      7.53 o 
   1   4   8       56.46       63.49      7.42 o 
   2   4   8      144.76      155.98     10.37 o 
   3   4   8      330.18      368.73     22.48 o 
   4   4   8        0.49       -6.11      6.88 o 
  -7   5   8        9.34       -9.17      7.69 o 
  -6   5   8       59.81       64.39     12.49 o 
  -5   5   8       17.31        5.60      8.43 o 
  -4   5   8        7.38        6.32      6.61 o 
  -3   5   8      421.72      412.12     22.54 o 
  -2   5   8        6.02        6.16      6.55 o 
  -1   5   8      469.04      499.93     23.66 o 
   0   5   8        0.11       -1.07      5.27 o 
   1   5   8      133.60      139.96      9.26 o 
   2   5   8       45.63       51.55     10.89 o 
   3   5   8       53.51       61.93     12.56 o 
   4   5   8        0.52       -4.97      7.71 o 
  -6   6   8        4.20        8.69      8.74 o 
  -5   6   8        0.68       -8.94      7.28 o 
  -4   6   8        2.58       -7.96      5.31 o 
  -3   6   8      153.36      153.56     14.88 o 
  -2   6   8        5.85       -7.00      6.29 o 
  -1   6   8      137.46      137.27     12.65 o 
   0   6   8       13.82       24.18      8.50 o 
   1   6   8        9.16       20.37      8.61 o 
   2   6   8      116.13      121.40     14.17 o 
   3   6   8       33.65       29.85     10.72 o 
  -5   7   8        0.32       -6.89      6.97 o 
  -4   7   8        2.05       -7.87      7.71 o 
  -3   7   8        0.03       -6.11      7.43 o 
  -2   7   8      130.85      137.23     14.28 o 
  -1   7   8      122.95      102.79     11.88 o 
   0   7   8       12.02       45.83      9.80 o 
   1   7   8      166.98      233.21     17.76 o 
   2   7   8        1.11       -4.57      7.15 o 
  -4   8   8       10.77        8.24      9.62 o 
  -3   8   8       21.20       19.49      9.90 o 
  -2   8   8        1.69       -3.64      7.45 o 
  -1   8   8       37.51       34.18     10.21 o 
  -1 -10   9       74.30       97.23     14.42 o 
   0 -10   9       79.27       88.12      8.35 o 
   1 -10   9       47.27       54.59      7.66 o 
   2 -10   9       61.99      103.66      9.56 o 
  -2  -9   9       36.27       39.01      9.94 o 
  -1  -9   9      136.43      145.96     14.72 o 
   0  -9   9      118.39      123.00      8.71 o 
   1  -9   9       37.90       37.69      6.58 o 
   2  -9   9       74.94       78.39      8.79 o 
   3  -9   9        3.64        3.30      5.01 o 
  -4  -8   9      102.65      104.97     13.96 o 
  -2  -8   9        6.87        3.35      7.59 o 
  -1  -8   9        6.60       -2.68      6.71 o 
   0  -8   9      176.77      161.31      9.24 o 
   1  -8   9       43.51       47.65      7.23 o 
   2  -8   9      204.24      207.32     11.09 o 
   3  -8   9      249.34      247.64     15.26 o 
   4  -8   9       64.30       66.67      6.18 o 
  -5  -7   9       47.95       53.95     13.09 o 
  -4  -7   9      249.17      228.46     18.44 o 
  -3  -7   9       15.69       18.24      6.74 o 
  -2  -7   9      108.27      112.83     11.81 o 
  -1  -7   9       88.33      105.51     13.20 o 
   0  -7   9        6.64        7.16      4.22 o 
   1  -7   9      135.76      135.62      8.61 o 
   2  -7   9      259.05      248.02     11.75 o 
   3  -7   9       71.74       83.66      6.31 o 
   4  -7   9      113.93      115.48      6.67 o 
  -6  -6   9       49.03       59.18     13.92 o 
  -5  -6   9      116.46       98.79     13.57 o 
  -3  -6   9       89.42       83.11      7.90 o 
  -2  -6   9      258.71      258.94     16.45 o 
  -1  -6   9       50.91       60.44     10.26 o 
   0  -6   9        2.13       -0.63      6.15 o 
   1  -6   9       13.84       14.76      4.66 o 
   2  -6   9      112.38      117.38      5.90 o 
   3  -6   9      189.32      187.74      7.44 o 
   4  -6   9       76.13       71.08     11.60 o 
   5  -6   9       72.55       69.59      8.80 o 
  -6  -5   9       41.01       50.96     12.98 o 
  -5  -5   9      172.22      169.06     16.72 o 
  -4  -5   9       17.15       15.48      4.91 o 
  -3  -5   9      210.09      215.91     10.88 o 
  -2  -5   9      113.46      114.64     10.98 o 
  -1  -5   9       24.86       22.94      7.57 o 
   0  -5   9      109.53       95.30     10.80 o 
   1  -5   9       87.48       75.17      4.88 o 
   2  -5   9       80.46       74.66      4.96 o 
   3  -5   9        2.22       -0.61      4.21 o 
   4  -5   9       98.12      116.47      8.68 o 
   5  -5   9       11.59        9.66      5.40 o 
  -6  -4   9      152.08      148.16     17.01 o 
  -5  -4   9      130.80      111.19     13.57 o 
  -4  -4   9        3.88       -1.82      3.96 o 
  -3  -4   9      275.57      257.29     11.76 o 
  -2  -4   9        0.14       -3.95      4.71 o 
  -1  -4   9      749.56      773.02     29.99 o 
   0  -4   9        0.31       -3.79      5.11 o 
   1  -4   9       56.27       62.38      4.56 o 
   2  -4   9      475.32      448.45     15.35 o 
   3  -4   9       47.32       59.69      7.05 o 
   4  -4   9      112.41      111.30      8.31 o 
   5  -4   9       19.80       16.74      9.61 o 
  -7  -3   9       11.62        6.32      8.93 o 
  -6  -3   9       39.37       39.75     11.88 o 
  -5  -3   9       16.84       14.07      5.08 o 
  -4  -3   9       41.10       32.89      5.82 o 
  -3  -3   9      328.63      324.73     23.83 o 
  -2  -3   9       74.90       74.02      7.18 o 
  -1  -3   9      267.69      286.72     16.37 o 
   0  -3   9       33.18       35.93      7.65 o 
   1  -3   9      427.23      418.29     14.07 o 
   2  -3   9      121.39      121.13      7.93 o 
   3  -3   9        4.53       -3.66      3.71 o 
   4  -3   9      167.94      182.46     10.43 o 
   5  -3   9       18.78       16.18      5.43 o 
  -7  -2   9       11.50       -4.03      8.49 o 
  -6  -2   9       62.65       57.72     12.38 o 
  -5  -2   9       13.35        6.79      4.70 o 
  -4  -2   9       51.20       50.57      7.10 o 
  -3  -2   9       50.98       48.31      6.53 o 
  -2  -2   9       66.29       53.68      9.00 o 
  -1  -2   9      128.49      133.08     11.16 o 
   0  -2   9        2.82       -1.49      4.73 o 
   1  -2   9     1482.32     1551.76     34.29 o 
   2  -2   9      126.71      112.27      7.73 o 
   3  -2   9      240.71      203.11     12.90 o 
   4  -2   9      214.92      231.84     21.57 o 
   5  -2   9       50.24       41.67     10.33 o 
  -7  -1   9       18.35        8.47      9.21 o 
  -6  -1   9       27.11       21.25      6.08 o 
  -5  -1   9       30.01       29.11      6.52 o 
  -4  -1   9      203.07      195.81     13.81 o 
  -3  -1   9      203.63      175.15     12.88 o 
  -2  -1   9      466.66      487.22     22.02 o 
  -1  -1   9       21.73       28.01      7.40 o 
   0  -1   9      114.16      229.28     14.50 o 
   1  -1   9      176.39      175.25      8.90 o 
   2  -1   9       29.67       33.12      5.50 o 
   3  -1   9      420.78      441.71     15.41 o 
   4  -1   9       13.70       17.00      5.43 o 
   5  -1   9      116.68      101.75     12.84 o 
  -7   0   9       25.82       32.11     11.21 o 
  -6   0   9       16.89       17.86      7.99 o 
  -5   0   9       59.55       50.42      9.94 o 
  -4   0   9      100.81       96.11     12.61 o 
  -3   0   9       51.05       39.90      8.48 o 
  -2   0   9      267.76      248.63     15.49 o 
  -1   0   9       25.24       22.92      6.97 o 
   0   0   9       39.23       24.09      7.72 o 
   1   0   9      284.00      297.61     11.55 o 
   2   0   9        6.46        2.62      3.67 o 
   3   0   9      502.76      514.66     16.93 o 
   4   0   9       11.54        8.35      7.72 o 
   5   0   9       42.57       37.02     10.46 o 
  -7   1   9        4.85       -0.11      7.23 o 
  -6   1   9        7.81        8.31      7.45 o 
  -5   1   9        1.00        1.37      6.52 o 
  -4   1   9       12.91       18.64      8.00 o 
  -3   1   9       78.00       85.41     11.37 o 
  -2   1   9      137.36      119.15     11.74 o 
  -1   1   9      121.76      141.60     12.58 o 
   0   1   9      151.97      177.13     13.52 o 
   1   1   9       33.13       29.09      7.49 o 
   2   1   9        1.09        0.26      3.97 o 
   3   1   9       55.12       63.29      7.30 o 
   4   1   9       54.76       79.80     13.16 o 
   5   1   9      124.28      136.39     14.94 o 
  -7   2   9        1.28       -6.57      7.39 o 
  -6   2   9       61.35       52.38     11.66 o 
  -5   2   9        4.61       -4.32      5.72 o 
  -4   2   9       20.83       11.32      7.85 o 
  -3   2   9        0.09        2.05      6.12 o 
   0   2   9       21.04       26.75      7.63 o 
   1   2   9       45.21       44.95      9.17 o 
   2   2   9       18.86       12.45      5.14 o 
   3   2   9      182.37      180.82     15.36 o 
   4   2   9       40.65       47.12     11.40 o 
  -7   3   9       58.39       63.59     12.37 o 
  -6   3   9       42.52       46.02     10.77 o 
  -5   3   9       14.94       16.54      8.19 o 
  -4   3   9        7.65        5.15      6.81 o 
  -3   3   9       46.79       40.91      9.76 o 
  -2   3   9       85.51      112.07     12.74 o 
  -1   3   9      317.75      336.11     18.97 o 
   1   3   9       11.32       12.54      6.96 o 
   2   3   9        3.42       -1.44      4.07 o 
   3   3   9        4.64       10.48      8.45 o 
   4   3   9        0.44        3.84      8.92 o 
  -6   4   9        0.94        2.25      8.25 o 
  -5   4   9      135.94      118.70     14.10 o 
  -4   4   9       15.15       22.45      8.60 o 
  -3   4   9        0.88       -6.73      6.03 o 
  -2   4   9        0.02       -0.36      6.69 o 
  -1   4   9       34.69       36.81      9.16 o 
   0   4   9       51.63       64.72     11.13 o 
   1   4   9        2.05        0.08      6.73 o 
   2   4   9       12.36       19.78      8.33 o 
   3   4   9      122.60      122.56     14.02 o 
  -6   5   9        0.14        2.35      7.81 o 
  -5   5   9      226.26      235.07     18.74 o 
  -4   5   9        7.93       -6.49      6.57 o 
  -3   5   9      100.20      113.11     12.82 o 
  -2   5   9       19.38       11.77      8.08 o 
  -1   5   9       87.07       98.53     13.08 o 
   1   5   9        3.77        7.83      7.03 o 
   2   5   9       19.27       10.56      8.65 o 
   3   5   9        1.31       -8.93      6.64 o 
  -5   6   9      111.05      126.50     16.88 o 
  -4   6   9        0.81       -5.49      7.07 o 
  -3   6   9       95.61       97.07     14.30 o 
  -2   6   9        1.94       87.45     13.25 o 
  -1   6   9        2.30        7.08      7.37 o 
   0   6   9        4.64        9.77      7.88 o 
  -4   7   9       18.32       22.17     10.20 o 
  -3   7   9       46.72       27.86     11.22 o 
  -2   7   9       62.12       79.85     12.82 o 
  -1   7   9      124.95      128.23     14.14 o 
   0   7   9       11.02        8.11      7.39 o 
  -2  -9  10       68.70       95.10     13.73 o 
  -1  -9  10       32.27       27.65     10.04 o 
   0  -9  10       26.46       17.74      9.16 o 
   1  -9  10        2.53        4.63      7.84 o 
  -2  -8  10       77.41       93.79     14.06 o 
  -1  -8  10        2.37       -3.96      7.24 o 
   0  -8  10      123.88      137.79     14.20 o 
   1  -8  10       15.91       16.36      8.84 o 
   2  -8  10       73.15       84.15      8.19 o 
   3  -8  10       54.08       65.39      8.70 o 
  -3  -7  10        3.57       -1.01      6.17 o 
  -2  -7  10       34.64       50.67     11.05 o 
  -1  -7  10       56.83       61.09     12.28 o 
   0  -7  10      138.89      167.86     14.76 o 
   1  -7  10        0.37       -0.77      6.53 o 
   2  -7  10      159.69      161.41     10.64 o 
   3  -7  10       14.98       14.83      3.98 o 
  -5  -6  10       26.23       17.82      9.53 o 
  -4  -6  10       27.48       27.74      6.28 o 
  -3  -6  10       57.50       82.54     11.61 o 
  -2  -6  10      107.44      111.22     12.18 o 
  -1  -6  10        2.81       -2.27      5.96 o 
   0  -6  10       25.76       22.64      8.74 o 
   1  -6  10       30.08       39.94      9.80 o 
   2  -6  10      277.50      291.05      9.12 o 
   3  -6  10       19.84       11.71      3.80 o 
   4  -6  10        7.79        7.59      3.70 o 
  -5  -5  10        0.06       -2.55      6.97 o 
  -4  -5  10       22.81       27.93      6.13 o 
  -3  -5  10      233.68      219.38     15.57 o 
  -2  -5  10      117.17      115.35     11.77 o 
  -1  -5  10      511.95      563.94     26.09 o 
   0  -5  10       55.45       66.24     11.57 o 
   1  -5  10        0.01       -2.47      5.76 o 
   2  -5  10      159.17      165.18      6.86 o 
   3  -5  10       24.11       27.02      6.38 o 
   4  -5  10      176.10      190.39     11.51 o 
  -6  -4  10       73.57       80.74     14.97 o 
  -5  -4  10        2.77       -6.51      4.34 o 
  -4  -4  10        0.30       -4.92      3.76 o 
  -3  -4  10        1.75        6.65      4.83 o 
  -2  -4  10       77.19       93.71     11.89 o 
  -1  -4  10       72.06       87.52     10.66 o 
   0  -4  10       19.16       25.36      8.03 o 
   1  -4  10       64.33       58.06     10.66 o 
   2  -4  10      223.75      206.49     10.61 o 
   3  -4  10        1.74        0.63      4.15 o 
   4  -4  10      108.60       99.86      8.55 o 
  -6  -3  10      131.30      134.13     16.20 o 
  -5  -3  10        0.05       -3.37      6.11 o 
  -4  -3  10       18.82       12.94      6.95 o 
  -3  -3  10       19.34       21.80      5.55 o 
  -2  -3  10      246.90      251.40     16.00 o 
  -1  -3  10       26.37       30.58      8.62 o 
   0  -3  10       86.07       91.08     10.74 o 
   1  -3  10       74.61       58.79     10.16 o 
   2  -3  10        9.99       11.69      4.53 o 
   3  -3  10        3.14       -1.55      4.24 o 
   4  -3  10      153.26      158.84     10.34 o 
  -6  -2  10      157.97      156.15     10.82 o 
  -5  -2  10        7.89        3.83      6.87 o 
  -4  -2  10       63.70       64.27     15.06 o 
  -3  -2  10       21.47       24.62      7.42 o 
  -2  -2  10       43.52       41.41      8.65 o 
  -1  -2  10       86.98       94.78     10.66 o 
   0  -2  10      270.92      278.57     16.97 o 
   1  -2  10       37.34       43.88      9.13 o 
   2  -2  10       44.33       41.10      7.53 o 
   3  -2  10       55.25       61.78      7.20 o 
   4  -2  10       63.00       81.79      8.60 o 
  -6  -1  10      174.34      158.59     10.94 o 
  -5  -1  10       45.52       36.90      8.45 o 
  -4  -1  10      472.08      471.49     22.98 o 
  -3  -1  10      125.52      119.94     12.28 o 
  -2  -1  10      178.49      168.06     13.32 o 
  -1  -1  10        3.63        1.13      5.99 o 
   0  -1  10       88.89       84.52     11.53 o 
   1  -1  10        1.11        4.87      6.57 o 
   2  -1  10        4.07       -0.17      5.53 o 
   3  -1  10        7.71        8.69      4.69 o 
   4  -1  10       13.16       20.01     15.52 o 
  -6   0  10       99.89      114.87     14.45 o 
  -5   0  10       15.77       24.32      8.37 o 
  -4   0  10      327.49      332.40     19.42 o 
  -3   0  10       66.24       55.67     10.53 o 
  -2   0  10      196.03      181.82     14.09 o 
  -1   0  10       79.52       89.58     11.73 o 
   0   0  10       30.39       37.95      8.58 o 
   1   0  10       92.68      100.43     12.21 o 
   2   0  10       22.45       31.27      8.20 o 
   3   0  10        9.18       11.77      6.16 o 
   4   0  10      104.24      100.19     13.97 o 
  -6   1  10       86.27       80.70     12.89 o 
  -5   1  10      146.45      134.76     13.48 o 
  -4   1  10       93.00      102.63     11.80 o 
  -3   1  10      368.43      356.17     20.17 o 
  -2   1  10      288.14      295.58     17.98 o 
  -1   1  10      150.29      145.72     13.05 o 
   0   1  10      111.57      125.26     12.34 o 
   1   1  10       10.44        4.68      6.33 o 
   2   1  10        4.29        2.52      5.81 o 
   3   1  10       60.40       66.62     12.71 o 
   4   1  10        7.14        8.93      7.99 o 
  -6   2  10       96.02      111.80     15.13 o 
  -5   2  10       16.44       12.78      7.92 o 
  -4   2  10       65.14       76.90     12.29 o 
  -3   2  10      108.40      106.53     12.06 o 
  -2   2  10        6.32        4.16      6.31 o 
  -1   2  10      254.75      228.73     16.17 o 
   0   2  10      109.99      110.80     12.22 o 
   1   2  10       41.24       29.95      9.34 o 
   2   2  10       59.51       74.65     11.52 o 
   3   2  10       38.76       47.18     10.93 o 
  -6   3  10       16.23       18.22      9.14 o 
  -5   3  10       48.30       40.23     11.65 o 
  -4   3  10       17.42       13.29      8.74 o 
  -3   3  10       92.30      104.63     14.16 o 
  -2   3  10       76.71       92.53     13.01 o 
  -1   3  10      517.62      510.21     24.88 o 
   0   3  10       84.19       83.89     12.16 o 
   1   3  10        5.72        2.09      6.60 o 
   2   3  10       40.94       43.80     10.08 o 
   3   3  10       11.52        4.84      7.71 o 
  -5   4  10       34.90       29.42     10.69 o 
  -4   4  10       10.64       -5.76      7.20 o 
  -3   4  10       16.17       28.25     10.09 o 
  -2   4  10        5.39        9.54      8.15 o 
  -1   4  10       12.90       23.81      8.27 o 
   0   4  10       80.77       69.20     11.34 o 
   1   4  10      190.64      186.59     15.78 o 
  -5   5  10       76.93       72.69     13.78 o 
  -4   5  10        0.02       -4.63      7.96 o 
  -3   5  10       35.83       38.46     10.85 o 
  -2   5  10        0.09       -2.73      7.93 o 
  -1   5  10       27.60       37.66      9.93 o 
   0   5  10       78.34       82.16     13.22 o 
  -4   6  10        7.16        6.81      8.77 o 
  -3   6  10        1.84        2.15      8.11 o 
  -2   6  10        0.02       -4.20      8.54 o 
  -1   6  10        4.12       -0.71      7.05 o 
   0   6  10        1.84        3.08      8.17 o 
  -1  -8  11        6.32       -0.09      7.81 o 
   0  -8  11       16.22       16.61      9.62 o 
   1  -8  11       63.84       80.89     14.48 o 
  -3  -7  11        2.02        1.61      7.17 o 
  -2  -7  11       27.03       43.54     11.34 o 
  -1  -7  11        1.49       -7.86      5.24 o 
   0  -7  11       23.97       26.47      9.92 o 
   1  -7  11        1.68        5.41      7.64 o 
   2  -7  11       54.31       79.82     13.37 o 
  -4  -6  11      104.68      103.15     13.76 o 
  -3  -6  11       13.29       16.36      8.23 o 
  -2  -6  11      165.07      172.26     15.01 o 
  -1  -6  11       13.63        7.49      7.12 o 
   0  -6  11       12.24       12.60      8.16 o 
   1  -6  11        0.02        4.31      7.15 o 
   2  -6  11       17.06       28.70      9.25 o 
   3  -6  11        4.79        1.32      3.49 o 
  -4  -5  11       55.69       59.67     11.30 o 
  -3  -5  11      115.86      127.48     12.49 o 
  -2  -5  11      380.20      370.85     21.06 o 
  -1  -5  11        0.02       -4.15      6.09 o 
   0  -5  11       66.42       75.17     12.50 o 
   1  -5  11       54.03       79.22     12.68 o 
   2  -5  11       22.28       29.50      9.52 o 
   3  -5  11      110.02      139.72     14.18 o 
  -5  -4  11       18.05       18.65      6.26 o 
  -4  -4  11       56.32       55.39     10.52 o 
  -3  -4  11        0.01       -2.20      6.04 o 
  -2  -4  11      155.09      156.69     14.04 o 
  -1  -4  11        7.02        5.00      6.41 o 
   0  -4  11      242.02      256.32     17.80 o 
   1  -4  11        6.49        7.13      7.37 o 
   2  -4  11       16.15        4.61      6.83 o 
   3  -4  11       19.85       24.44      9.36 o 
  -5  -3  11       26.35       25.58      6.52 o 
  -4  -3  11      124.92      124.97      9.68 o 
  -3  -3  11       28.72       33.23      9.64 o 
  -2  -3  11      296.37      277.07     17.60 o 
  -1  -3  11        8.73       11.60      7.52 o 
   0  -3  11      120.16      113.59     12.12 o 
   1  -3  11       21.70       30.61      9.42 o 
   2  -3  11       43.15       34.39      9.52 o 
   3  -3  11       93.44      103.29     12.06 o 
  -5  -2  11       51.05       55.22      8.82 o 
  -4  -2  11       33.74       32.88     12.13 o 
  -3  -2  11        2.18        9.04      6.85 o 
  -2  -2  11      175.09      154.40     13.34 o 
  -1  -2  11       20.68       25.36      8.33 o 
   0  -2  11      341.02      358.00     20.36 o 
   1  -2  11       32.58       26.94      8.70 o 
   2  -2  11       42.28       65.00     11.17 o 
   3  -2  11        1.32       12.72      7.44 o 
  -5  -1  11        1.66       -3.16      5.10 o 
  -4  -1  11       59.34       71.96     11.74 o 
  -3  -1  11        3.60       -0.31      6.28 o 
  -2  -1  11       75.05       67.53     10.82 o 
  -1  -1  11       42.60       49.20      9.50 o 
   0  -1  11      201.13      210.49     15.64 o 
   1  -1  11        1.14       -3.35      5.59 o 
   2  -1  11       19.57       20.70      7.89 o 
   3  -1  11       77.49      149.02     14.32 o 
  -5   0  11        5.47       10.58      8.43 o 
  -4   0  11       18.59       24.64      8.50 o 
  -3   0  11        7.83        3.13      6.51 o 
  -2   0  11        0.07        4.45      6.55 o 
  -1   0  11        0.18       -4.04      6.04 o 
   0   0  11      179.37      188.31     15.28 o 
   1   0  11       16.10       10.01      7.00 o 
   2   0  11      105.66      124.80     12.94 o 
   3   0  11        0.20       -4.59      6.63 o 
  -5   1  11      117.51      129.95     16.24 o 
  -4   1  11        4.57       11.40      7.91 o 
  -3   1  11        0.82       -0.80      7.01 o 
  -2   1  11        0.18       -3.43      6.29 o 
  -1   1  11       12.27       11.66      7.92 o 
   0   1  11       36.77       46.82     10.24 o 
   1   1  11       62.95       65.87     11.76 o 
   2   1  11       32.31       40.13      9.53 o 
  -5   2  11       92.66       99.21     14.73 o 
  -4   2  11        0.85       -5.83      6.37 o 
  -3   2  11        0.46       -0.11      6.93 o 
  -2   2  11       25.99       17.20      8.44 o 
  -1   2  11        2.53       -3.45      5.77 o 
   0   2  11       28.21       52.42     11.05 o 
   1   2  11        1.31       -1.03      5.89 o 
   2   2  11      145.86      158.22     14.06 o 
  -5   3  11      171.08      186.59     17.69 o 
  -4   3  11       28.08       32.41     10.76 o 
  -3   3  11       74.27       62.12     12.49 o 
  -2   3  11        6.74        3.89      7.88 o 
  -1   3  11       22.21       34.58      9.85 o 
   0   3  11        5.29        4.01      6.89 o 
   1   3  11       15.13       13.33      8.97 o 
  -4   4  11        6.95       16.34     10.09 o 
  -3   4  11        0.12       -0.44      8.31 o 
  -2   4  11       17.67       15.89      8.85 o 
  -1   4  11       41.90       49.74     11.60 o 
   0   4  11       23.07       24.25     10.02 o 
   1   4  11       35.18       32.06     10.18 o 
  -2   5  11        4.83       -7.60      7.64 o 
  -1   5  11       17.51       24.57      9.64 o 
  -2  -6  12        8.83       11.22      8.57 o 
  -1  -6  12       96.02      114.74     14.88 o 
   0  -6  12       32.95       25.59      8.98 o 
  -3  -5  12      168.47      163.70     15.18 o 
  -2  -5  12       58.77       59.80     12.25 o 
  -1  -5  12       28.68       30.03      9.21 o 
   0  -5  12       12.01       10.89      8.05 o 
   1  -5  12       62.66       80.22     13.01 o 
  -3  -4  12        2.49        2.13      6.96 o 
  -2  -4  12       11.11        9.62      7.91 o 
  -1  -4  12       43.99       39.02     10.25 o 
   0  -4  12       32.13       46.91     11.04 o 
   1  -4  12      148.09      170.82     15.93 o 
   2  -4  12        1.62        1.27      7.31 o 
  -4  -3  12       84.38      106.58     14.06 o 
  -3  -3  12        1.08       -7.89      6.31 o 
  -2  -3  12        8.48        5.55      6.75 o 
  -1  -3  12        0.11        0.68      6.35 o 
   0  -3  12       10.79        1.24      6.75 o 
   1  -3  12       44.97      108.07     12.76 o 
   2  -3  12       15.49       23.64      9.30 o 
  -4  -2  12       90.05       94.45     13.48 o 
  -3  -2  12       13.08       18.92      8.24 o 
  -2  -2  12       25.90       26.15      9.17 o 
  -1  -2  12       38.05       33.02      9.70 o 
   0  -2  12       54.10       63.52     11.21 o 
   1  -2  12       51.47       66.51     11.46 o 
   2  -2  12       10.03       29.35      9.38 o 
  -4  -1  12      200.07      209.28     17.25 o 
  -3  -1  12        0.01       -8.70      6.35 o 
  -2  -1  12       18.89       21.04      8.40 o 
  -1  -1  12        1.25        2.12      6.21 o 
   0  -1  12       47.46       34.62      9.46 o 
   1  -1  12        1.14        3.19      6.57 o 
   2  -1  12       12.47        4.44      6.89 o 
  -4   0  12      157.93      157.06     15.21 o 
  -3   0  12        8.37        3.13      7.05 o 
  -2   0  12       52.29       50.60     10.85 o 
  -1   0  12        2.50       -5.76      6.55 o 
   0   0  12       98.55      104.35     13.97 o 
   1   0  12       14.14       22.57      9.06 o 
  -4   1  12       82.65      109.30     15.64 o 
  -3   1  12        1.61       -2.47      7.12 o 
  -2   1  12       78.96      100.47     14.08 o 
  -1   1  12        0.28        1.41      7.29 o 
   0   1  12       68.83       67.39     12.48 o 
   1   1  12        0.66       -4.16      6.83 o 
  -3   2  12        1.38        1.57      7.56 o 
  -2   2  12       43.58       39.81     10.98 o 
  -1   2  12       48.37       49.86     11.30 o 
   0   2  12      134.61      153.78     15.64 o 
                                                 
